# Supplementary material for: Arbuscular mycorrhizal fungi promote coexistence and niche divergence of sympatric palm species on a remote oceanic island
Source: New Phytol. 2017 Oct 16;217(3):1254–66. doi: 10.1111/nph.14850 (PMC5813143; doi:10.1111/nph.14850)
Supplement: Supplementary file 2 — Table S1 Location and sample information for all metabarcoding samples Table S2 Survival rate on sterilized vs nonsterilized soil in Howea belmoreana and Howea forsteriana Table S3 Summary of 16S operational taxonomic units (OTUs) Table S4 Summary of ITS operational taxonomic units (OTUs) Table S5 PERMANOVA and PERMDISP tests between sample groupings Table S6 Fisher's exact test of excess of arbuscular mycorrhizal fungi (AMF) in differentially abundant operational taxonomic units (OTUs) between Howea belmoreana and H. forsteriana on volcanic soil Table S7 Fisher's exact test of excess of arbuscular mycorrhizal fungi (AMF) in differentially abundant operational taxonomic units (OTUs) between volcanic and calcareous soil in H. forsteriana Table S8 Fisher's exact test of higher or lower abundance in Howea belmoreana relative to H. forsteriana amongst differentially abundant arbuscular mycorrhizal fungi (AMF) operational taxonomic units (OTUs) relative to non‐AMF differentially abundant ITS OTUs Table S9 Fisher's exact test of higher or lower abundance in calcareous soil relative to volcanic soil amongst differentially abundant arbuscular mycorrhizal fungi (AMF) operational taxonomic units (OTUs) relative to non‐AMF differentially abundant ITS OTUs Table S10 Arbuscular mycorrhizal fungal abundance and species richness in discarded low‐abundance samples Table S11 Visual assessment of arbuscular mycorrhizal fungal colonization in five trees per sample site Table S12 Fisher's exact test of differences in the presence of visible arbuscular mycorrhizal fungi between comparison groups Table S13 Expression and sequence divergence of mycorrhizal‐associated genes in the Howea reference transcriptome [file NPH-217-1254-s002.xlsx]

## Sheet: title page
Supplementary tables S1-S13 from: Arbuscular mycorrhizal fungi promote coexistence and niche divergence of sympatric palm species on a remote oceanic island
Authors: Owen G. Osborne, Rishi De-Kayne, Martin I. Bidartondo, Ian Hutton, William J. Baker, Colin G. N. Turnbull, Vincent Savolainen
Acceptance date: 14 September 2017

## Sheet: Table_S1
Table S1. location and sample information for all metabarcoding samples and soil for survival experiments.
Sample code	Sample site	Sample type	Soil type	Howea species	Latitude	Longitude	Collection date
1S	1	soil	Volcanic	belmoreana	-31.5453	159.086	2016-04-08
2S	2	soil	Volcanic	belmoreana	-31.5559	159.093	2016-04-07
3S	3	soil	Volcanic	belmoreana	-31.5665	159.076	2016-04-10
4S	4	soil	Volcanic	forsteriana	-31.5628	159.083	2016-04-12
5S	5	soil	Volcanic	forsteriana	-31.5621	159.085	2016-04-12
6S	6	soil	Calcarenite	forsteriana	-31.5209	159.058	2016-04-13
7S	7	soil	Calcarenite	forsteriana	-31.5312	159.076	2016-04-09
8S	8	soil	Calcarenite	forsteriana	-31.5377	159.08	2016-04-06
9S	9	soil	Volcanic	belmoreana	-31.5649	159.076	2016-04-10
10S	10	soil	Volcanic	belmoreana	-31.5475	159.091	2016-04-08
11S	11	soil	Volcanic	belmoreana	-31.5429	159.081	2016-04-08
12S	12	soil	Calcarenite	NA	-31.5258	159.07	2016-04-06
13S	13	soil	Volcanic	NA	-31.5495	159.087	2016-04-07
14S	14	soil	Volcanic	forsteriana	-31.5649	159.076	2016-04-10
15S	15	soil	Volcanic	forsteriana	-31.5475	159.091	2016-04-08
16S	16	soil	Volcanic	forsteriana	-31.5429	159.081	2016-04-08
17S	17	soil	Calcarenite	forsteriana	-31.5193	159.065	2016-04-11
1R	1	root	Volcanic	belmoreana	-31.5453	159.086	2016-04-08
2R	2	root	Volcanic	belmoreana	-31.5559	159.093	2016-04-07
3R	3	root	Volcanic	belmoreana	-31.5665	159.076	2016-04-10
4R	4	root	Volcanic	forsteriana	-31.5628	159.083	2016-04-12
5R	5	root	Volcanic	forsteriana	-31.5621	159.085	2016-04-12
6R	6	root	Calcarenite	forsteriana	-31.5209	159.058	2016-04-13
7R	7	root	Calcarenite	forsteriana	-31.5312	159.076	2016-04-09
8R	8	root	Calcarenite	forsteriana	-31.5377	159.08	2016-04-06
9R	9	root	Volcanic	belmoreana	-31.5649	159.076	2016-04-10
10R	10	root	Volcanic	belmoreana	-31.5475	159.091	2016-04-08
11R	11	root	Volcanic	belmoreana	-31.5429	159.081	2016-04-08
14R	14	root	Volcanic	forsteriana	-31.5649	159.076	2016-04-10
15R	15	root	Volcanic	forsteriana	-31.5475	159.091	2016-04-08
16R	16	root	Volcanic	forsteriana	-31.5429	159.081	2016-04-08
17R	17	root	Calcarenite	forsteriana	-31.5193	159.065	2016-04-11
NA	V1	soil for survival experiments	Volcanic	NA	-31.5319	159.076	NA
NA	V2	soil for survival experiments	Volcanic	NA	-31.5172	159.063	NA
NA	V3	soil for survival experiments	Volcanic	NA	-31.5225	159.064	NA
NA	C1	soil for survival experiments	Calcarenite	NA	-31.5277	159.072	NA
NA	C2	soil for survival experiments	Calcarenite	NA	-31.5258	159.07	NA
NA	C3	soil for survival experiments	Calcarenite	NA	-31.5269	159.073	NA

## Sheet: Table S2
Table S2: Survival rate on sterilised v.s non-sterilised soil in H. belmoreana and H. forsteriana
Box number	species	Seed site	soil type	sterilised	% survival
2	Hf	Mb	C	N	56
3	Hf	Mb	C	N	32
4	Hf	Mb	C	N	62
5	Hf	Mb	C	N	42
6	Hf	Mb	C	Y	52
7	Hf	Mb	C	Y	6
8	Hf	Mb	C	Y	28
9	Hf	Mb	C	Y	28
11	Hf	Mb	V	N	36
12	Hf	Mb	V	N	60
13	Hf	Mb	V	N	48
14	Hf	Mb	V	N	30
15	Hf	Mb	V	N	60
16	Hf	Mb	V	Y	38
17	Hf	Mb	V	Y	42
18	Hf	Mb	V	Y	60
20	Hf	Mb	V	Y	50
31	Hf	Ba	C	N	64
32	Hf	Ba	C	N	20
33	Hf	Ba	C	N	78
34	Hf	Ba	C	N	72
35	Hf	Ba	C	N	46
36	Hf	Ba	C	Y	58
37	Hf	Ba	C	Y	24
38	Hf	Ba	C	Y	54
39	Hf	Ba	C	Y	56
40	Hf	Ba	C	Y	24
41	Hf	Ba	V	N	28
42	Hf	Ba	V	N	66
43	Hf	Ba	V	N	62
44	Hf	Ba	V	N	48
45	Hf	Ba	V	N	52
46	Hf	Ba	V	Y	56
47	Hf	Ba	V	Y	50
48	Hf	Ba	V	Y	54
49	Hf	Ba	V	Y	50
50	Hf	Ba	V	Y	46
61	Hf	Ff	C	N	42
62	Hf	Ff	C	N	70
63	Hf	Ff	C	N	66
64	Hf	Ff	C	N	56
65	Hf	Ff	C	N	60
68	Hf	Ff	C	Y	60
70	Hf	Ff	C	Y	30
71	Hf	Ff	V	N	36
72	Hf	Ff	V	N	62
73	Hf	Ff	V	N	74
74	Hf	Ff	V	N	46
75	Hf	Ff	V	N	52
76	Hf	Ff	V	Y	54
78	Hf	Ff	V	Y	82
79	Hf	Ff	V	Y	64
80	Hf	Ff	V	Y	42
91	Hf	Gf	C	N	84
92	Hf	Gf	C	N	80
93	Hf	Gf	C	N	68
94	Hf	Gf	C	N	74
95	Hf	Gf	C	N	72
96	Hf	Gf	C	Y	60
97	Hf	Gf	C	Y	42
98	Hf	Gf	C	Y	22
99	Hf	Gf	C	Y	6
100	Hf	Gf	C	Y	36
101	Hf	Gf	V	N	86
102	Hf	Gf	V	N	54
103	Hf	Gf	V	N	54
104	Hf	Gf	V	N	66
105	Hf	Gf	V	N	74
106	Hf	Gf	V	Y	64
107	Hf	Gf	V	Y	82
108	Hf	Gf	V	Y	74
110	Hf	Gf	V	Y	76
121	Hf	P	C	N	56
122	Hf	P	C	N	46
123	Hf	P	C	N	60
125	Hf	P	C	N	42
126	Hf	P	C	Y	40
127	Hf	P	C	Y	64
128	Hf	P	C	Y	58
129	Hf	P	C	Y	36
130	Hf	P	C	Y	38
131	Hf	P	V	N	42
132	Hf	P	V	N	60
133	Hf	P	V	N	72
134	Hf	P	V	N	6
136	Hf	P	V	Y	58
137	Hf	P	V	Y	74
139	Hf	P	V	Y	38
140	Hf	P	V	Y	50
151	Hb	Ff	C	N	82
152	Hb	Ff	C	N	86
153	Hb	Ff	C	N	84
154	Hb	Ff	C	N	88
155	Hb	Ff	C	N	94
156	Hb	Ff	C	Y	50
157	Hb	Ff	C	Y	70
158	Hb	Ff	C	Y	82
159	Hb	Ff	C	Y	78
160	Hb	Ff	C	Y	62
161	Hb	Ff	V	N	82
162	Hb	Ff	V	N	88
163	Hb	Ff	V	N	82
164	Hb	Ff	V	N	94
165	Hb	Ff	V	N	92
167	Hb	Ff	V	Y	88
168	Hb	Ff	V	Y	80
169	Hb	Ff	V	Y	52
170	Hb	Ff	V	Y	84
181	Hb	Gc	C	N	82
182	Hb	Gc	C	N	74
183	Hb	Gc	C	N	74
184	Hb	Gc	C	N	68
185	Hb	Gc	C	N	56
187	Hb	Gc	C	Y	32
188	Hb	Gc	C	Y	70
189	Hb	Gc	C	Y	64
190	Hb	Gc	C	Y	36
191	Hb	Gc	V	N	78
192	Hb	Gc	V	N	86
193	Hb	Gc	V	N	82
194	Hb	Gc	V	N	66
195	Hb	Gc	V	N	76
196	Hb	Gc	V	Y	60
197	Hb	Gc	V	Y	64
198	Hb	Gc	V	Y	68
199	Hb	Gc	V	Y	68
200	Hb	Gc	V	Y	70

## Sheet: Table_S3
Table S3: Summary of 16S OTUs
OTU info			Normalised abundance per sample (percent of total reads per sample)																																Mean normalised abundance per group						DeSeq 2 Differential abundance test
																																			H. belmoreana: Volcanic soil		H.forsteriana: Volcanic soil		H.forsteriana: Calcarenite soil		Soil - H. belmoreana: Volcanic vs H. forsteriana: Volcanic			Root - H. belmoreana: Volcanic vs H. forsteriana: Volcanic			Soil - H. forsteriana: Volcanic vs H. forsteriana: Calcarenite
	taxonomy (Greengenes - 13_8)	FAPROTAX Functional Classification																																							(significant adjusted P-values are highlighted in red)
OTU ID			1S	1R	2S	2R	3S	3R	4S	4R	5S	5R	6S	6R	7S	7R	8S	8R	9S	9R	10S	10R	11S	11R	12S	13S	14S	14R	15S	15R	16S	16R	17S	17R	Soil	Root	Soil	Root	Soil	Root	Wald statistic (log fold change / standard error)	p value	FDR adjusted p value	Wald statistic (log fold change / standard error)	p value	FDR adjusted p value	Wald statistic (log fold change / standard error)	p value	FDR adjusted p value
4479946	k__Bacteria; p__Proteobacteria; c__Betaproteobacteria; o__MND1; f__; g__; s__		0	0	0	0	0.0179542	0.00612745	0.00160844	0	0.00197056	0	0	0	0	0	0.00205444	0	0.00123238	0	0	0	0	0	0.00158919	0	0	0	0	0	0	0.00321958	0	0	0.00319776	0.00102124	0.0007158	0.000643915	0.000513611	0	-1.37012	0.170651	0.985682	NA	NA	NA	-0.127701	0.898386	NA
4479944	k__Bacteria; p__Actinobacteria; c__MB-A2-108; o__0319-7L14; f__; g__; s__		0.0459003	0.0350365	0.036372	0.00808016	0.0212186	0.0183824	0.0193013	0.00950691	0.0157645	0.015869	0.207525	0.0876225	0.0797933	0.0494254	0.115049	0.0313817	0.0160209	0.0192197	0.0271727	0.0118497	0.0418151	0.0172811	0.0683353	0.0387385	0.0257051	0.025032	0.0201329	0.0110381	0.0375594	0.0160979	0.259303	0.0435701	0.0314166	0.0183083	0.0236926	0.0155088	0.165417	0.0529999	-0.942953	0.345705	0.985682	-0.27757	0.781343	0.99978	4.79553	1.62248e-06	4.99159e-05
541139	k__Bacteria; p__Tenericutes; c__Mollicutes; o__; f__; g__; s__		0.00335856	0	0.00808266	0	0.016322	0.00919118	0.00482532	0	0.00788224	0.0031738	0.018311	0.00324528	0.246979	0.00823757	0.0267078	0.0044831	0.00369713	0.00480492	0.00715072	0	0.0036361	0.00576037	0.041319	0	0.0116842	0.00556266	0.00268438	0.00275953	0.0025903	0.00643915	0.0454448	0.00653552	0.0070412	0.00329274	0.00593328	0.00358703	0.0843607	0.00562537	-0.389641	0.696802	0.985682	0.333205	0.738979	0.99978	4.45997	8.19727e-06	0.000190802
185100	k__Bacteria; p__Proteobacteria; c__Deltaproteobacteria; o__Bdellovibrionales; f__Bacteriovoracaceae; g__; s__		0.00111952	0	0	0	0.0032644	0	0	0	0.00197056	0	0.0036622	0.00324528	0.00759936	0.00411879	0	0	0	0	0	0	0.00181805	0	0.00476758	0	0	0	0	0	0	0	0.00133661	0.00435701	0.00103366	0	0.000394112	0	0.00314954	0.00293027	-0.583362	0.55965	0.985682	NA	NA	NA	1.17025	0.241902	NA
11544	k__Bacteria; p__Actinobacteria; c__Actinobacteria; o__Actinomycetales; f__Frankiaceae; g__Frankia; s__		0.00335856	0	0	0	0	0	0	0	0	0	0	0.00324528	0	0.00411879	0	0.0044831	0	0	0.00143014	0	0.0036361	0.00288018	0.00476758	0	0	0	0.00134219	0	0.00388546	0	0	0.00217851	0.00140413	0.000480031	0.00104553	0	0	0.00350642	-0.193302	0.846722	0.985682	NA	NA	NA	NA	NA	NA
217472	k__Bacteria; p__Acidobacteria; c__Acidobacteriia; o__Acidobacteriales; f__Koribacteraceae; g__Candidatus Koribacter; s__		0.00111952	0	0.00808266	0	0	0	0.00482532	0	0.0118234	0.00952139	0.00122073	0.00973583	0	0	0	0.0044831	0.00862664	0	0.00286029	0	0	0	0	0	0.00116842	0.00278133	0.00134219	0	0.00388546	0.00321958	0.00133661	0	0.00344818	0	0.00460895	0.00310446	0.000639336	0.00355473	0.172679	0.862903	0.985682	1.39574	0.162792	0.99978	-1.63003	0.103096	0.201077
1127173	k__Bacteria; p__Proteobacteria; c__Deltaproteobacteria; o__Syntrophobacterales; f__Syntrophobacteraceae; g__; s__		0	0	0	0	0	0	0.00160844	0	0	0	0	0	0	0	0	0	0	0	0	0	0	0	0	0	0.00116842	0	0	0	0	0	0	0	0	0	0.000555371	0	0	0	NA	NA	NA	NA	NA	NA	NA	NA	NA
511344	k__Bacteria; p__Proteobacteria; c__Alphaproteobacteria; o__Rhizobiales; f__Hyphomicrobiaceae; g__Rhodoplanes; s__	nitrate_denitrification;nitrite_denitrification;nitrous_oxide_denitrification;denitrification;nitrite_respiration;aerobic_chemoheterotrophy;nitrate_respiration;nitrate_reduction;nitrogen_respiration;anoxygenic_photoautotrophy_S_oxidizing;anoxygenic_photoautotrophy;photoautotrophy;photoheterotrophy;phototrophy;chemoheterotrophy;	0	0	0	0	0	0	0	0	0	0	0	0.00324528	0	0	0	0	0	0	0	0	0	0.00576037	0	0	0.00116842	0.00556266	0	0	0	0	0	0	0	0.000960061	0.000233683	0.00111253	0	0.00081132	NA	NA	NA	NA	NA	NA	NA	NA	NA
511346	k__Bacteria; p__Bacteroidetes; c__[Saprospirae]; o__[Saprospirales]; f__Chitinophagaceae; g__; s__		0	0	0	0	0	0.00306373	0	0	0	0	0	0	0	0	0.00205444	0	0	0	0	0	0.00181805	0.00288018	0	0	0	0	0	0	0	0	0.00133661	0	0.000303008	0.000990652	0	0	0.000847764	0	NA	NA	NA	NA	NA	NA	NA	NA	NA
544561	k__Bacteria; p__Proteobacteria; c__Alphaproteobacteria; o__Rhizobiales; f__Rhizobiaceae		0	0	0.00134711	0.00808016	0	0	0.00160844	0	0	0.00952139	0	0	0	0.00411879	0	0	0	0.00480492	0.00143014	0.00394992	0.00181805	0	0	0	0	0.00278133	0	0	0	0.00321958	0	0.00217851	0.000765884	0.00280583	0.000321688	0.00310446	0	0.00157432	-0.388261	0.697823	0.985682	0.307285	0.758627	0.99978	NA	NA	NA
710414	k__Bacteria; p__Actinobacteria; c__Thermoleophilia; o__Solirubrobacterales; f__; g__; s__		0.00111952	0	0.00404133	0.00269339	0	0	0.00160844	0	0	0	0	0.00324528	0.00759936	0	0.00205444	0	0	0	0.00286029	0	0	0.00288018	0.00317839	0	0	0.00278133	0	0	0	0	0.00133661	0	0.00133686	0.000928928	0.000321688	0.000556266	0.0027476	0.00081132	-0.943799	0.345272	0.985682	-0.0535374	0.957304	0.99978	0.852433	0.393974	NA
549805	k__Bacteria; p__Proteobacteria; c__Alphaproteobacteria; o__Rhizobiales; f__; g__; s__		0.0145538	0.0194647	0.00942977	0.00538677	0.0179542	0.0643382	0.0112591	0.0126759	0.0137939	0.00634759	0.0122073	0.0227169	0.00379968	0.0164751	0.01849	0.0313817	0.0135561	0.0384394	0.00572058	0.0592487	0.0145444	0.0230415	0.00635677	0.00528253	0.0116842	0.0445013	0.0120797	0.0137977	0.00388546	0.022537	0.00400984	0.0413916	0.0126265	0.0349865	0.0105405	0.0199719	0.00962671	0.0279914	-0.642057	0.520836	0.985682	-0.895103	0.370732	0.99978	-0.454573	0.649416	0.755801
929398	k__Bacteria; p__Bacteroidetes; c__[Saprospirae]; o__[Saprospirales]; f__Chitinophagaceae; g__; s__		0.00111952	0	0.00269422	0.00538677	0.0065288	0	0.00160844	0.00950691	0.00788224	0.0031738	0.00122073	0	0	0	0	0	0.00369713	0.00480492	0	0.00394992	0.00181805	0.00288018	0	0	0.00116842	0.00278133	0	0.00551907	0.00129515	0.00965873	0	0	0.00264295	0.00283696	0.00239085	0.00612797	0.000305183	0	-0.339289	0.734392	0.985682	1.2252	0.220501	0.99978	-1.01613	0.309569	NA
1033426	k__Bacteria; p__Actinobacteria; c__Actinobacteria; o__Actinomycetales; f__Nocardioidaceae; g__Nocardioides; s__	aerobic_chemoheterotrophy;aromatic_compound_degradation;chemoheterotrophy;	0.0134342	0.0291971	0.0309835	0.0646412	0.0114254	0.0306373	0.0337773	0.0380276	0.0236467	0.0634759	0.0036622	0.0162264	0.011399	0.0288315	0.00410889	0.0044831	0.0382037	0.057659	0.0243125	0.0434491	0.0181805	0.0374424	0.0206595	0.0105651	0.028042	0.025032	0.0201329	0.0469121	0.0310837	0.0160979	0.00801967	0.0152495	0.0227566	0.0438377	0.0273365	0.0379091	0.00679745	0.0161976	0.548301	0.583485	0.985682	-0.145598	0.884239	0.99978	-3.91661	8.9802e-05	0.00130884
817013	k__Bacteria; p__Actinobacteria; c__Actinobacteria; o__Actinomycetales; f__Thermomonosporaceae; g__Actinomadura; s__vinacea	aerobic_chemoheterotrophy;chemoheterotrophy;	0.0212709	0.0720195	0.0134711	0.0107735	0.0065288	0.0153186	0.00643376	0.0190138	0.00394112	0.015869	0.0109866	0.0389433	0.011399	0.00823757	0.0123267	0.0134493	0.0123238	0.0192197	0.0171617	0.0118497	0.00909025	0.236175	0.0174811	0.0316952	0.00817891	0.00278133	0.0268438	0.110381	0.0129515	0.0482936	0.017376	0.0283206	0.0133078	0.0608927	0.0116698	0.0392678	0.0130221	0.0222377	-0.32387	0.746036	0.985682	-0.639723	0.522353	0.99978	-0.196156	0.844488	0.898586
4470542	k__Bacteria; p__Proteobacteria; c__Alphaproteobacteria; o__Rhizobiales; f__Hyphomicrobiaceae; g__Hyphomicrobium; s__	aerobic_chemoheterotrophy;chemoheterotrophy;	0	0.00194647	0	0	0.0016322	0	0.00160844	0	0	0.0031738	0.00122073	0.00324528	0	0	0.00205444	0	0	0	0	0.00789983	0	0.00288018	0.00158919	0	0	0.00278133	0	0.0110381	0.00129515	0.00321958	0.00133661	0.00217851	0.000272033	0.00212108	0.000580719	0.00404257	0.00115295	0.00135595	0.334373	0.738098	0.985682	0.900818	0.367685	0.99978	0.364704	0.715333	NA
1116073	k__Bacteria; p__Proteobacteria; c__Gammaproteobacteria; o__Xanthomonadales; f__Sinobacteraceae; g__; s__		0.0660517	0.03309	0.0202066	0.0134669	0.0277474	0.00919118	0.00482532	0.0126759	0.00591168	0.00634759	0.0170903	0.0162264	0.0189984	0.0123564	0.0143811	0.0224155	0.0147885	0.00480492	0.010011	0.0197496	0.0454512	0.0230415	0.00794597	0.177845	0.00934732	0.025032	0.028186	0.0220763	0.0349691	0.00643915	0.0534645	0.0261421	0.0307094	0.017224	0.0166479	0.0145142	0.0259836	0.0192851	-1.3189	0.187203	0.985682	-0.2768	0.781934	0.99978	0.591563	0.554143	0.676755
900044	k__Bacteria; p__Actinobacteria; c__Actinobacteria; o__Actinomycetales; f__Nocardioidaceae; g__; s__		0.00447808	0.00583942	0	0.0107735	0.0016322	0.00612745	0	0	0	0	0.0073244	0.0421886	0.0151987	0.0123564	0.0102722	0.0044831	0.00123238	0.00960984	0.00715072	0.0197496	0.00545415	0.00864055	0.0158919	0	0.00233683	0.00556266	0.00134219	0.00551907	0.0025903	0.00321958	0.00935629	0.0239636	0.00332459	0.0101234	0.00125387	0.00286026	0.0105379	0.0207479	-1.1407	0.253995	0.985682	-1.53938	0.123712	0.99978	2.52214	0.0116644	0.0452067
807854	k__Bacteria; p__Actinobacteria; c__Acidimicrobiia; o__Acidimicrobiales; f__; g__; s__		0	0	0	0	0	0	0	0	0	0	0	0	0	0	0	0	0	0	0	0	0	0	0.00158919	0	0	0	0.00134219	0	0	0	0	0	0	0	0.000268438	0	0	0	NA	NA	NA	NA	NA	NA	NA	NA	NA
4367778	k__Bacteria; p__Proteobacteria; c__Alphaproteobacteria; o__Rhodospirillales; f__Rhodospirillaceae; g__; s__		0	0	0	0	0	0	0	0.00316897	0	0	0	0	0	0	0	0	0	0	0	0	0	0	0	0	0	0.00278133	0	0	0	0	0	0	0	0	0	0.00119006	0	0	NA	NA	NA	NA	NA	NA	NA	NA	NA
1128417	k__Bacteria; p__Actinobacteria; c__Acidimicrobiia; o__Acidimicrobiales; f__; g__; s__		0.00111952	0	0	0	0	0	0	0	0	0	0	0	0	0	0	0	0	0	0	0	0	0	0	0	0	0	0	0	0	0	0.00133661	0.00653552	0.000186587	0	0	0	0.000334153	0.00163388	NA	NA	NA	NA	NA	NA	NA	NA	NA
894654	k__Bacteria; p__Proteobacteria; c__Gammaproteobacteria; o__Legionellales; f__Legionellaceae; g__Legionella; s__	aerobic_chemoheterotrophy;intracellular_parasites;chemoheterotrophy;	0	0.00194647	0	0	0	0	0	0	0	0	0	0	0	0	0	0	0	0	0	0.00394992	0	0	0	0	0	0	0	0	0	0	0	0	0	0.000982731	0	0	0	0	NA	NA	NA	NA	NA	NA	NA	NA	NA
149938	k__Bacteria; p__Proteobacteria; c__Alphaproteobacteria; o__Sphingomonadales; f__Sphingomonadaceae; g__Sphingomonas; s__wittichii	aerobic_chemoheterotrophy;chemoheterotrophy;	0	0	0	0.00538677	0	0	0.00160844	0.00316897	0.00197056	0	0	0	0	0.00411879	0.00205444	0.0044831	0	0.0144148	0.00143014	0.00394992	0	0.00288018	0.00158919	0	0	0.0305946	0	0.00275953	0	0.00321958	0.00267322	0	0.000238357	0.00443861	0.0007158	0.00794855	0.00118192	0.00215047	0.337035	0.736091	0.985682	1.22604	0.220184	0.99978	0.350152	0.726224	NA
635511	k__Bacteria; p__Proteobacteria; c__Deltaproteobacteria; o__Desulfuromonadales; f__Geobacteraceae; g__Geobacter; s__	iron_respiration;	0	0	0	0.00269339	0	0	0	0	0	0	0	0	0	0	0	0	0	0	0.00143014	0	0	0	0	0	0	0	0	0	0.0116564	0	0	0.00217851	0.000238357	0.000448898	0.00233127	0	0	0.000544627	NA	NA	NA	NA	NA	NA	NA	NA	NA
4260136	k__Bacteria; p__Proteobacteria; c__Deltaproteobacteria; o__Syntrophobacterales; f__Syntrophobacteraceae; g__; s__		0	0	0	0	0	0	0.00160844	0	0	0	0	0	0	0	0	0	0	0	0	0	0	0.00288018	0	0	0.00116842	0	0	0	0	0	0	0	0	0.000480031	0.000555371	0	0	0	NA	NA	NA	NA	NA	NA	NA	NA	NA
697990	k__Bacteria; p__Actinobacteria; c__MB-A2-108; o__0319-7L14; f__; g__; s__		0.0727688	0.03309	0.0175124	0.0188537	0.0114254	0.0245098	0.0128675	0.00316897	0.0098528	0.015869	0.0659196	0.0324528	0.0569952	0.00411879	0.0328711	0.0134493	0.0160209	0.00480492	0.0486249	0.0197496	0.0272707	0.00864055	0.0603894	0.0686729	0.0268736	0.00278133	0.0187907	0.0082786	0.0271982	0.00321958	0.132325	0.0108925	0.0322705	0.0182748	0.0191166	0.00666349	0.0720276	0.0152283	-1.41594	0.156793	0.985682	-1.98132	0.0475551	0.99978	2.95718	0.00310465	0.0176596
853114	k__Bacteria; p__Bacteroidetes; c__[Saprospirae]; o__[Saprospirales]; f__Chitinophagaceae; g__; s__		0	0	0	0	0	0	0.00160844	0.00316897	0	0	0	0	0	0	0	0	0	0	0	0.00394992	0	0	0	0	0	0	0	0	0	0.00321958	0	0	0	0.000658319	0.000321688	0.00127771	0	0	NA	NA	NA	0.4496	0.652999	0.99978	NA	NA	NA
4433032	k__Bacteria; p__Planctomycetes; c__Planctomycetia; o__Gemmatales; f__Gemmataceae; g__; s__		0.00671712	0.00389294	0.00538844	0.00269339	0.008161	0	0.00965065	0	0.017735	0.00952139	0.00244147	0	0	0	0	0	0.00369713	0.00480492	0.0114412	0.00394992	0.0072722	0.00288018	0.00635677	0.00352168	0.00350525	0.00278133	0.00536877	0	0.00388546	0.00321958	0.00801967	0.00435701	0.00711284	0.00303689	0.00802903	0.00310446	0.00261529	0.00108925	0.0467894	0.962681	0.991816	0.16719	0.86722	0.99978	-1.51758	0.12912	0.23633
576641	k__Bacteria; p__Firmicutes; c__Bacilli; o__Bacillales; f__Bacillaceae; g__Bacillus; s__		0	0	0.00134711	0	0	0	0	0	0	0	0	0	0	0	0.00205444	0	0	0	0	0	0	0	0	0	0.00350525	0	0.00134219	0	0	0	0	0	0.000224518	0	0.000969488	0	0.000513611	0	0.796513	0.425734	0.985682	NA	NA	NA	-0.434646	0.663819	NA
842284	k__Bacteria; p__Proteobacteria; c__Gammaproteobacteria; o__Xanthomonadales; f__Xanthomonadaceae; g__Dokdonella; s__		0	0	0	0	0	0	0	0	0	0	0	0	0	0	0	0.0044831	0	0	0	0.0157997	0	0	0	0	0	0	0	0	0	0	0	0.00217851	0	0.00263328	0	0	0	0.0016654	NA	NA	NA	NA	NA	NA	NA	NA	NA
4335431	k__Bacteria; p__Bacteroidetes; c__[Saprospirae]; o__[Saprospirales]; f__Chitinophagaceae; g__; s__		0	0	0	0	0	0	0	0	0	0	0	0	0	0	0	0	0	0	0	0	0	0	0.00158919	0	0	0	0	0	0	0	0.00133661	0	0	0	0	0	0.000334153	0	NA	NA	NA	NA	NA	NA	NA	NA	NA
252345	k__Bacteria; p__Proteobacteria; c__Gammaproteobacteria; o__Xanthomonadales; f__Xanthomonadaceae; g__; s__		0.00447808	0.0116788	0.00134711	0.00269339	0.0048966	0.0183824	0.00321688	0.00633794	0.00197056	0.0031738	0.00244147	0.0616603	0.00759936	0.0164751	0.0123267	0.0537972	0.00369713	0.00480492	0.00143014	0.00394992	0	0.00288018	0.00158919	0.00880421	0	0.008344	0.00268438	0	0.00518061	0.00965873	0.00133661	0.00871403	0.00264151	0.00739826	0.00261049	0.00550289	0.00592602	0.0351617	-0.107758	0.914188	0.985682	-0.413575	0.679186	0.99978	0.679331	0.496928	0.625002
566368	k__Bacteria; p__Proteobacteria; c__Alphaproteobacteria; o__Rhodospirillales; f__Rhodospirillaceae; g__; s__		0.0369442	0.157664	0.0255951	0.102349	0.0685524	0.281863	0.0305604	0.104576	0.0275878	0.0349118	0.0354013	0.133056	0.0303974	0.13592	0.0719055	0.138976	0.267426	0.5862	0.0414742	0.394992	0.0399971	0.293779	0.0317839	0.0264126	0.167083	0.39773	0.0577142	0.267675	0.0569867	0.157759	0.0160393	0.0936758	0.0799981	0.302808	0.0679865	0.19253	0.0384359	0.125407	-0.28868	0.772826	0.985682	-0.64628	0.518098	0.99978	-1.82789	0.067566	0.150062
4440262	k__Bacteria; p__Proteobacteria; c__Betaproteobacteria; o__MND1; f__; g__; s__		0	0.00194647	0.00269422	0	0.0032644	0	0	0	0	0	0	0	0	0	0.00205444	0	0	0	0.00143014	0	0	0	0	0	0	0	0.00134219	0	0.00129515	0	0	0	0.00123146	0.000324412	0.000527469	0	0.000513611	0	-0.507391	0.611881	0.985682	NA	NA	NA	-0.0971917	0.922574	NA
245821	k__Bacteria; p__Proteobacteria; c__Deltaproteobacteria; o__[Entotheonellales]; f__[Entotheonellaceae]; g__; s__		0.0100757	0.00778589	0.00538844	0.00269339	0.0048966	0	0.00321688	0	0.00591168	0.00634759	0.122073	0.00649056	0.0455962	0.00411879	0.0472522	0.0044831	0.00369713	0.00480492	0.0114412	0.00789983	0.0072722	0	0.0651569	0.0158476	0.00934732	0.00278133	0.00402658	0.00551907	0.0129515	0	0.0815334	0.00653552	0.00712853	0.003864	0.0070908	0.0029296	0.0741138	0.00540699	-0.00701978	0.994399	0.998207	-0.138019	0.890226	0.99978	5.15797	2.4964e-07	1.03909e-05
546305	k__Bacteria; p__Proteobacteria; c__Alphaproteobacteria; o__Rhizobiales; f__Hyphomicrobiaceae; g__Rhodoplanes; s__	nitrate_denitrification;nitrite_denitrification;nitrous_oxide_denitrification;denitrification;nitrite_respiration;aerobic_chemoheterotrophy;nitrate_respiration;nitrate_reduction;nitrogen_respiration;anoxygenic_photoautotrophy_S_oxidizing;anoxygenic_photoautotrophy;photoautotrophy;photoheterotrophy;phototrophy;chemoheterotrophy;	0.00111952	0.00389294	0	0.00808016	0	0.00306373	0.00160844	0	0	0.0031738	0.00122073	0	0	0.00411879	0	0.0044831	0.00246475	0	0	0	0.0036361	0.00288018	0	0	0.00233683	0	0.00134219	0.00275953	0	0	0	0.00217851	0.0012034	0.00298617	0.00105749	0.00118667	0.000305183	0.0026951	-0.0232735	0.981432	0.996018	-0.693653	0.4879	0.99978	-0.500755	0.616544	NA
563240	k__Bacteria; p__Proteobacteria; c__Alphaproteobacteria; o__Sphingomonadales; f__Erythrobacteraceae; g__; s__	aerobic_chemoheterotrophy;chemoheterotrophy;	0	0	0	0	0	0	0	0	0	0	0	0.00324528	0	0	0	0	0.00246475	0	0	0	0	0	0	0	0	0	0	0	0	0	0	0	0.000410792	0	0	0	0	0.00081132	NA	NA	NA	NA	NA	NA	NA	NA	NA
105008	k__Bacteria; p__Proteobacteria; c__Gammaproteobacteria; o__Alteromonadales; f__211ds20; g__; s__	aerobic_chemoheterotrophy;chemoheterotrophy;	0	0	0	0	0	0.0122549	0.00160844	0	0	0	0	0	0	0	0	0.0044831	0	0	0.00143014	0	0	0	0	0	0.00116842	0	0.00268438	0	0	0	0	0.00217851	0.000238357	0.00204248	0.00109225	0	0	0.0016654	0.814746	0.415218	0.985682	NA	NA	NA	-0.785636	0.432081	NA
259044	k__Bacteria; p__Proteobacteria; c__Deltaproteobacteria; o__Myxococcales; f__; g__; s__		0.00111952	0	0	0	0	0	0	0	0	0	0	0	0	0	0	0	0	0	0	0.00394992	0	0	0	0	0.00233683	0	0	0	0.00129515	0	0	0	0.000186587	0.000658319	0.000726397	0	0	0	0.575722	0.564803	0.985682	NA	NA	NA	NA	NA	NA
4315994	k__Bacteria; p__Chloroflexi; c__Anaerolineae; o__S0208; f__; g__; s__		0	0	0	0	0	0	0	0	0	0	0	0	0	0	0.00205444	0	0	0	0.00143014	0	0	0	0	0	0	0.00278133	0	0	0	0	0	0	0.000238357	0	0	0.000556266	0.000513611	0	NA	NA	NA	NA	NA	NA	NA	NA	NA
4378940	k__Bacteria; p__Acidobacteria; c__Acidobacteria-6; o__iii1-15; f__; g__; s__		0	0	0	0	0.0016322	0	0	0	0	0	0	0.00324528	0	0	0	0	0	0	0.00143014	0	0	0	0	0	0	0	0	0.00275953	0	0	0	0	0.000510391	0	0	0.000551907	0	0.00081132	NA	NA	NA	NA	NA	NA	NA	NA	NA
586374	k__Bacteria; p__Acidobacteria; c__Acidobacteria-6; o__iii1-15; f__RB40; g__; s__		0	0	0.00134711	0	0	0	0.00321688	0	0	0	0	0	0	0	0	0	0.00246475	0	0	0	0	0	0.00158919	0	0.00233683	0.00278133	0	0	0.00129515	0	0	0	0.000635311	0	0.00136977	0.000556266	0	0	0.585492	0.558217	0.985682	NA	NA	NA	-0.941685	0.346354	NA
549754	k__Bacteria; p__Actinobacteria; c__Actinobacteria; o__Actinomycetales; f__Thermomonosporaceae		0.00223904	0.0175182	0.00538844	0.00269339	0	0	0.00160844	0.00316897	0.00788224	0	0.00244147	0	0.00379968	0	0.00616333	0.0044831	0.00246475	0.00480492	0	0.0118497	0.0036361	0.0518433	0.0111244	0.00352168	0.00116842	0.00278133	0.00268438	0.0248358	0.00777091	0.00321958	0.00267322	0.00435701	0.00228806	0.0147849	0.00422288	0.00680114	0.00376942	0.00221003	0.886878	0.375145	0.985682	-1.00315	0.315787	0.99978	-0.413027	0.679587	0.779883
1909053	k__Bacteria; p__Acidobacteria; c__Solibacteres; o__Solibacterales; f__; g__; s__		0	0	0	0	0	0	0.00160844	0	0	0.0031738	0.00244147	0	0	0	0	0	0	0	0	0	0	0	0	0	0	0	0	0	0	0	0	0	0	0	0.000321688	0.000634759	0.000610366	0	NA	NA	NA	NA	NA	NA	NA	NA	NA
221964	k__Bacteria; p__Acidobacteria; c__Acidobacteriia; o__Acidobacteriales; f__Koribacteraceae; g__; s__		0	0	0	0	0	0	0	0	0	0	0	0	0	0	0	0	0	0	0	0	0	0.00288018	0	0	0	0	0	0	0.00129515	0	0	0	0	0.000480031	0.00025903	0	0	0	NA	NA	NA	NA	NA	NA	NA	NA	NA
836228	k__Bacteria; p__Planctomycetes; c__Planctomycetia; o__Pirellulales; f__Pirellulaceae; g__; s__		0	0	0	0	0.0016322	0	0	0	0	0	0	0	0	0	0.00410889	0	0	0	0	0	0	0	0.00158919	0	0	0	0	0	0	0	0	0	0.000272033	0	0	0	0.00102722	0	NA	NA	NA	NA	NA	NA	NA	NA	NA
328081	k__Bacteria; p__Actinobacteria; c__Actinobacteria; o__Actinomycetales; f__Nocardioidaceae; g__; s__		0.00111952	0	0.00134711	0	0	0	0	0	0	0	0	0	0	0	0	0	0	0	0	0	0	0	0	0	0	0	0	0	0	0	0.00267322	0	0.000411105	0	0	0	0.000668306	0	NA	NA	NA	NA	NA	NA	NA	NA	NA
510580	k__Bacteria; p__Chloroflexi; c__S085; o__; f__; g__; s__		0.0111952	0.00389294	0.0188595	0.00269339	0.0277474	0.0153186	0.00321688	0.00316897	0.00394112	0.00634759	0.0134281	0.00649056	0.00759936	0.00411879	0.0225989	0.0089662	0.0160209	0.0192197	0.0171617	0	0.0109083	0.00288018	0.00476758	0.0123259	0.0128526	0.016688	0.0268438	0.00551907	0.0142467	0.00321958	0.00534645	0.00217851	0.0169822	0.00733414	0.0122202	0.00698864	0.0122432	0.00543851	-0.73198	0.464181	0.985682	0.309587	0.756875	0.99978	-0.424858	0.67094	0.77428
877952	k__Bacteria; p__Acidobacteria; c__Acidobacteriia; o__Acidobacteriales; f__Koribacteraceae; g__Candidatus Koribacter; s__		0	0	0	0.00269339	0	0	0	0	0.00197056	0	0.00122073	0	0	0	0	0	0	0	0	0	0	0	0	0	0	0	0	0	0	0	0	0	0	0.000448898	0.000394112	0	0.000305183	0	NA	NA	NA	NA	NA	NA	NA	NA	NA
583850	k__Bacteria; p__Proteobacteria; c__Betaproteobacteria; o__A21b; f__UD5; g__; s__		0	0	0	0	0	0	0	0	0	0	0	0	0	0	0	0	0	0	0	0	0	0.00288018	0	0	0	0.00278133	0	0	0	0.00321958	0	0	0	0.000480031	0	0.00120018	0	0	NA	NA	NA	0.452264	0.651079	0.99978	NA	NA	NA
1088815	k__Bacteria; p__Cyanobacteria; c__ML635J-21; o__; f__; g__; s__	cyanobacteria;oxygenic_photoautotrophy;photoautotrophy;phototrophy;	0	0	0	0	0	0	0	0	0	0	0	0	0	0	0.00205444	0	0	0	0.00143014	0	0	0	0	0	0	0	0	0	0	0	0	0	0.000238357	0	0	0	0.000513611	0	NA	NA	NA	NA	NA	NA	NA	NA	NA
2661150	k__Bacteria; p__Planctomycetes; c__Planctomycetia; o__Gemmatales; f__Gemmataceae; g__Gemmata; s__		0.0055976	0	0.00404133	0	0	0.00306373	0	0.00316897	0	0	0.00244147	0	0	0	0.00205444	0	0.00123238	0.00480492	0.00143014	0	0.0036361	0.00288018	0	0.00176084	0.00116842	0.00278133	0.00134219	0	0.00518061	0	0	0	0.00265626	0.00179147	0.00153824	0.00119006	0.00112398	0	-0.671159	0.502119	0.985682	0.00382997	0.996944	0.99978	-0.311542	0.755389	NA
1086554	k__Bacteria; p__Bacteroidetes; c__Sphingobacteriia; o__Sphingobacteriales; f__; g__; s__		0.00111952	0.00583942	0.00269422	0.00269339	0.0016322	0.00612745	0.00321688	0.00633794	0	0.0031738	0.00244147	0.00649056	0	0.00411879	0	0.0134493	0.00246475	0	0.00143014	0.00394992	0	0	0.00158919	0.00528253	0.00116842	0	0.00402658	0	0.00129515	0	0.00133661	0.0108925	0.00155681	0.00310169	0.00194141	0.00190235	0.00094452	0.00873779	0.251534	0.801401	0.985682	-0.435003	0.663561	0.99978	-0.530135	0.596018	NA
256904	k__Bacteria; p__Chloroflexi; c__Ellin6529; o__; f__; g__; s__		0	0	0	0	0.0016322	0	0	0	0	0	0	0	0	0	0	0	0	0	0	0	0	0	0	0	0.00116842	0	0	0	0	0	0	0	0.000272033	0	0.000233683	0	0	0	NA	NA	NA	NA	NA	NA	NA	NA	NA
346995	k__Bacteria; p__Verrucomicrobia; c__Opitutae; o__Opitutales; f__Opitutaceae; g__Opitutus; s__	fermentation;nitrate_reduction;chemoheterotrophy;	0	0	0	0	0	0	0	0	0.00197056	0	0	0	0	0	0	0	0	0	0	0	0	0	0	0	0	0	0	0	0	0	0	0.00217851	0	0	0.000394112	0	0	0.000544627	NA	NA	NA	NA	NA	NA	NA	NA	NA
713999	k__Bacteria; p__Acidobacteria; c__Acidobacteria-6; o__iii1-15; f__; g__; s__		0.00223904	0	0.00134711	0	0.0032644	0	0.0128675	0	0.00394112	0	0	0.00324528	0	0	0	0.0044831	0.00123238	0	0.00143014	0	0	0	0.00317839	0	0	0	0.00134219	0	0	0	0	0	0.00158551	0	0.00363017	0	0	0.00193209	0.899896	0.368175	0.985682	NA	NA	NA	-1.74609	0.0807954	NA
821553	k__Bacteria; p__Proteobacteria; c__Deltaproteobacteria; o__MIZ46; f__; g__; s__		0.00111952	0	0	0	0	0	0	0	0.00197056	0	0	0	0	0	0	0	0	0	0	0	0	0	0	0	0	0	0	0.00275953	0	0	0	0	0.000186587	0	0.000394112	0.000551907	0	0	NA	NA	NA	NA	NA	NA	NA	NA	NA
765676	k__Bacteria; p__Proteobacteria; c__Alphaproteobacteria; o__Rhizobiales; f__Rhodobiaceae; g__Afifella; s__		0	0	0	0	0.0065288	0	0.00482532	0.0158448	0.00394112	0.00634759	0.0036622	0.00324528	0	0.00411879	0.00616333	0	0.00369713	0	0.00286029	0	0	0	0.00158919	0.00176084	0	0	0.00268438	0.00275953	0.00129515	0	0.00400984	0	0.00218104	0	0.0025492	0.0049904	0.00345884	0.00184102	0.133975	0.893422	0.985682	1.92318	0.0544574	0.99978	0.387527	0.698366	0.792169
203611	k__Bacteria; p__Proteobacteria; c__Alphaproteobacteria; o__Rhizobiales; f__Hyphomicrobiaceae; g__Pedomicrobium; s__	aerobic_chemoheterotrophy;chemoheterotrophy;	0.0145538	0.0350365	0.0107769	0.0134669	0.0179542	0.067402	0.0209097	0.0348587	0.0374406	0.00952139	0.0292976	0.058415	0.011399	0.0329503	0.117103	0.0537972	0.0123238	0.0144148	0.0114412	0.0513489	0.0163624	0.0748848	0.0158919	0.0105651	0.0198631	0.033376	0.0107375	0.0607098	0.0155418	0.0257566	0.0253956	0.0784262	0.013902	0.042759	0.0208986	0.0328445	0.0457989	0.0558972	1.24311	0.213827	0.985682	-0.436743	0.662298	0.99978	1.48995	0.136239	0.24668
334906	k__Bacteria; p__Actinobacteria; c__Actinobacteria; o__Actinomycetales; f__Thermomonosporaceae; g__Actinoallomurus; s__iriomotensis	aerobic_chemoheterotrophy;chemoheterotrophy;	0.0156733	0.0116788	0.0309835	0.0781082	0.0212186	0.0122549	0.0289519	0.0158448	0.017735	0.0126952	0.0109866	0.0194717	0.00759936	0.0411879	0.00616333	0.0134493	0.0283447	0.0288295	0.0286029	0.102698	0.0145444	0.15841	0.00953516	0.00880421	0.0303788	0.0194693	0.0161063	0.0662288	0.0233127	0.215712	0.00668306	0.00653552	0.0232279	0.0653299	0.023297	0.0659899	0.00785809	0.0201611	-0.0720918	0.942529	0.989654	0.134729	0.892826	0.99978	-2.99433	0.00275051	0.0162731
210791	k__Bacteria; p__Proteobacteria; c__Alphaproteobacteria; o__Sphingomonadales; f__Sphingomonadaceae; g__Sphingobium; s__	aerobic_chemoheterotrophy;chemoheterotrophy;	0.00223904	0.00778589	0.00404133	0.00269339	0.0065288	0.0980392	0.0112591	0.0158448	0.00197056	0.015869	0	0.00324528	0	0.00823757	0.00205444	0.0044831	0.00123238	0.0672689	0.00286029	0.00789983	0	0.00864055	0.00158919	0.00176084	0.00116842	0.0862213	0.00536877	0.0082786	0.00129515	0.0869285	0.00935629	0.00435701	0.00281697	0.0320546	0.0042124	0.0426284	0.00285268	0.00508074	0.599221	0.549025	0.985682	0.761576	0.446313	0.99978	-0.499769	0.617238	0.729388
254670	k__Bacteria; p__Proteobacteria; c__Deltaproteobacteria; o__[Entotheonellales]; f__[Entotheonellaceae]; g__; s__		0	0	0	0.0134669	0	0	0.00160844	0	0.00591168	0	0.00122073	0	0	0	0.00205444	0	0.00492951	0	0	0	0.00181805	0	0	0	0.00233683	0	0	0	0.0025903	0	0.00133661	0	0.00112459	0.00224449	0.00248945	0	0.00115295	0	0.785969	0.431886	0.985682	NA	NA	NA	-0.645671	0.518492	NA
1111326	k__Bacteria; p__Actinobacteria; c__Actinobacteria; o__Actinomycetales; f__Micromonosporaceae		0	0	0	0	0	0	0	0	0	0	0	0	0	0	0	0	0	0	0	0	0	0	0.00158919	0	0.00116842	0	0	0	0	0	0	0	0	0	0.000233683	0	0	0	NA	NA	NA	NA	NA	NA	NA	NA	NA
4429835	k__Bacteria; p__Actinobacteria; c__Thermoleophilia; o__Solirubrobacterales; f__; g__; s__		0.0111952	0.00973236	0.00808266	0.00808016	0.0097932	0.00612745	0.0112591	0.00316897	0.00591168	0.0126952	0.0756854	0.0259622	0.106391	0.0164751	0.0143811	0.0134493	0.00862664	0.00480492	0.00858087	0.00789983	0.0109083	0.00288018	0.104887	0.00352168	0.00817891	0.00556266	0.00536877	0.0193167	0.00777091	0.00321958	0.0868798	0.0152495	0.00953114	0.00658748	0.00769787	0.00879263	0.0708344	0.0177841	-0.652173	0.514289	0.985682	0.666413	0.505147	0.99978	4.68911	2.74395e-06	7.35463e-05
694558	k__Bacteria; p__Firmicutes; c__Bacilli; o__Bacillales; f__Bacillaceae; g__Bacillus; s__		0	0	0	0	0	0	0.00160844	0	0	0	0	0	0	0	0	0.0044831	0	0	0	0	0	0	0	0	0	0	0	0	0	0	0	0	0	0	0.000321688	0	0	0.00112077	NA	NA	NA	NA	NA	NA	NA	NA	NA
578392	k__Bacteria; p__Proteobacteria; c__Deltaproteobacteria; o__Myxococcales; f__; g__; s__		0.0055976	0.00583942	0.0215538	0.00538677	0.0195864	0.0153186	0.00804221	0.00633794	0.0118234	0.0285642	0.0073244	0.00324528	0.0151987	0	0.00821777	0.0134493	0.0160209	0	0.00715072	0.0118497	0.0309068	0.0288018	0.00794597	0.0422602	0.0116842	0.00278133	0.0120797	0.00551907	0.0323788	0.0193175	0.00133661	0	0.0168027	0.0111994	0.0152017	0.012504	0.00801938	0.00417364	-0.098646	0.921419	0.985682	0.26345	0.792204	0.99978	-2.01654	0.0437432	0.111904
336057	k__Bacteria; p__Bacteroidetes; c__Sphingobacteriia; o__Sphingobacteriales; f__; g__; s__		0.00223904	0.00778589	0.00404133	0.00269339	0.0032644	0.00306373	0	0	0.00197056	0.0031738	0.00610366	0.00649056	0	0.00823757	0	0.0044831	0.00739426	0.00480492	0.00143014	0	0.0272707	0	0.00317839	0.0123259	0.00233683	0.00278133	0.0147641	0.00551907	0.0103612	0.00643915	0.00534645	0	0.00760665	0.00305799	0.00588654	0.00358267	0.00286253	0.00480281	-0.145044	0.884676	0.985682	0.224885	0.822069	0.99978	-0.991143	0.321616	0.454786
223441	k__Bacteria; p__Actinobacteria; c__Acidimicrobiia; o__Acidimicrobiales; f__; g__; s__		0.00783664	0.00194647	0.0107769	0.00269339	0.008161	0.0122549	0.0160844	0.00316897	0.017735	0.0222166	0.0073244	0.00649056	0	0.00411879	0.00616333	0.0089662	0.00246475	0.0240246	0.00572058	0.0197496	0.00545415	0.0115207	0.00476758	0.00528253	0.0128526	0	0.0107375	0.00275953	0.0116564	0	0.0106929	0.00871403	0.00673567	0.0120316	0.0138132	0.00562902	0.00604516	0.00707239	1.9315	0.0534207	0.985682	-0.865863	0.386565	0.99978	-1.78208	0.0747368	0.160254
810096	k__Bacteria; p__Proteobacteria; c__Alphaproteobacteria; o__Sphingomonadales; f__Sphingomonadaceae; g__; s__	aerobic_chemoheterotrophy;chemoheterotrophy;	0.00447808	0.0155718	0.00269422	0.00269339	0	0.00612745	0.00160844	0	0	0	0.0036622	0.0129811	0.00759936	0.00823757	0.00410889	0	0	0	0	0.00394992	0	0.0172811	0.00635677	0.00176084	0.00233683	0.00278133	0.00134219	0.0248358	0.0025903	0.0160979	0.00534645	0	0.00119538	0.00760394	0.00157555	0.008743	0.00517922	0.00530467	0.210926	0.832945	0.985682	0.241978	0.808798	0.99978	1.09809	0.272165	0.404249
698417	k__Bacteria; p__Acidobacteria; c__Acidobacteria-6; o__iii1-15; f__; g__; s__		0.0425418	0.0350365	0.243827	0.107735	0.208922	0.0919118	0.270218	0.0792242	0.273908	0.0761711	0.0354013	0.00973583	0.0227981	0.0164751	0.0246533	0.0134493	0.500345	0.0384394	0.125853	0.0829482	0.0527234	0.0432028	0.0254271	0.0475427	0.237188	0.0194693	0.0926112	0.0193167	0.0790043	0.0354153	0.0334153	0.0108925	0.195702	0.0665457	0.190586	0.0459194	0.029067	0.0126382	-0.226277	0.820986	0.985682	-0.917332	0.358968	0.99978	-5.56069	2.68712e-08	1.63914e-06
249506	k__Bacteria; p__Planctomycetes; c__Planctomycetia; o__Gemmatales; f__Gemmataceae; g__Gemmata; s__		0	0	0.00134711	0	0	0	0	0	0	0	0.00122073	0	0	0	0	0	0	0	0	0	0	0	0	0	0	0	0	0	0	0	0	0	0.000224518	0	0	0	0.000305183	0	NA	NA	NA	NA	NA	NA	NA	NA	NA
211555	k__Bacteria; p__Proteobacteria; c__Alphaproteobacteria; o__Ellin329; f__; g__; s__		0	0	0	0	0.0032644	0	0	0	0	0	0	0	0	0	0	0	0	0	0	0	0	0	0	0	0	0	0	0	0	0	0	0	0.000544067	0	0	0	0	0	NA	NA	NA	NA	NA	NA	NA	NA	NA
4358255	k__Bacteria; p__Proteobacteria; c__Deltaproteobacteria; o__Myxococcales; f__; g__; s__		0.0201514	0.0155718	0.012124	0.00808016	0.032644	0.168505	0.0225182	0.0221828	0.0157645	0.0253904	0.0195317	0.0129811	0.00379968	0.0123564	0.00205444	0.0268986	0.0246475	0.0528541	0.0257426	0.0671486	0.0218166	0.031682	0.0190703	0.0246518	0.0163578	0.008344	0.0201329	0.0248358	0.0220176	0.022537	0.0187126	0.104568	0.0228543	0.0573069	0.0193582	0.020658	0.0110246	0.0392011	-0.607963	0.543212	0.985682	-1.93259	0.0532867	0.99978	-1.39446	0.163179	0.280256
3038080	k__Bacteria; p__Proteobacteria; c__Gammaproteobacteria; o__Alteromonadales; f__211ds20; g__; s__	aerobic_chemoheterotrophy;chemoheterotrophy;	0	0.00194647	0	0	0	0.0122549	0	0	0	0	0	0.00324528	0	0	0	0	0	0	0.00143014	0	0	0.00864055	0.00158919	0	0.00350525	0	0	0.00275953	0.00129515	0	0	0	0.000238357	0.00380699	0.00096008	0.000551907	0	0.00081132	0.795001	0.426613	0.985682	-1.10858	0.267613	0.99978	NA	NA	NA
90311	k__Bacteria; p__Proteobacteria; c__Alphaproteobacteria; o__Sphingomonadales; f__Sphingomonadaceae; g__Sphingobium; s__	aerobic_chemoheterotrophy;chemoheterotrophy;	0	0.00778589	0	0.00269339	0	0.00306373	0	0	0.00197056	0	0.00244147	0	0	0	0	0	0	0	0.00143014	0	0	0.00576037	0	0.00176084	0.00350525	0.108472	0	0.00551907	0.00129515	0	0	0.00435701	0.000238357	0.00321723	0.00135419	0.0227982	0.000610366	0.00108925	1.01441	0.310386	0.985682	2.35988	NA	NA	-0.406193	0.684601	NA
517939	k__Bacteria; p__Proteobacteria; c__Gammaproteobacteria; o__Xanthomonadales; f__Sinobacteraceae; g__; s__		0.00223904	0.00389294	0.00808266	0.00538677	0.0065288	0.0153186	0.0466448	0.00950691	0.0394112	0.031738	0.00488293	0.00324528	0.00759936	0.0123564	0.00205444	0.0089662	0.00739426	0	0.00572058	0.00394992	0.00545415	0.00576037	0.00317839	0	0.00350525	0.0111253	0.00134219	0.00275953	0.00388546	0.00965873	0.00133661	0.00871403	0.00590325	0.0057181	0.0189578	0.0129577	0.00396834	0.00832047	2.06768	0.0386705	0.985682	1.51881	0.128811	0.99978	-2.63958	0.00830083	0.0357279
370090	k__Bacteria; p__Acidobacteria; c__Acidobacteria-6; o__iii1-15; f__; g__; s__		0.00223904	0	0	0	0	0	0	0	0	0.0031738	0	0	0.00379968	0	0	0	0.00246475	0	0.00286029	0	0.00181805	0	0	0	0	0	0.00134219	0	0	0	0.00133661	0	0.00156369	0	0.000268438	0.000634759	0.00128407	0	-1.09933	0.271625	0.985682	NA	NA	NA	0.373878	0.708495	NA
512727	k__Bacteria; p__Bacteroidetes; c__Sphingobacteriia; o__Sphingobacteriales; f__Sphingobacteriaceae; g__; s__		0	0	0	0.00269339	0	0.00306373	0	0.00633794	0	0	0.00122073	0	0	0	0	0	0.00123238	0.00480492	0	0.00394992	0	0.00288018	0	0	0	0.008344	0	0.00275953	0	0.00321958	0.00133661	0	0.000205396	0.00289869	0	0.00413221	0.000639336	0	NA	NA	NA	0.7076	0.479194	0.99978	NA	NA	NA
2595968	k__Bacteria; p__TM6; c__SJA-4; o__; f__; g__; s__		0	0	0	0	0	0	0	0	0	0	0	0	0	0	0	0	0	0	0	0	0	0	0.00158919	0	0	0	0	0.00275953	0	0	0	0	0	0	0	0.000551907	0	0	NA	NA	NA	NA	NA	NA	NA	NA	NA
804948	k__Bacteria; p__Proteobacteria; c__Gammaproteobacteria; o__Xanthomonadales; f__Sinobacteraceae; g__; s__		0.00335856	0	0	0	0	0	0.00160844	0	0	0	0.0073244	0	0	0	0.00616333	0	0.00123238	0	0	0	0.00181805	0.00288018	0.00635677	0.00352168	0	0	0.00536877	0	0	0	0.00267322	0.00217851	0.00106816	0.000480031	0.00139544	0	0.00404024	0.000544627	0.21765	0.827702	0.985682	NA	NA	NA	1.09424	0.273852	0.405562
528829	k__Bacteria; p__Actinobacteria; c__Acidimicrobiia; o__Acidimicrobiales; f__; g__; s__		0	0	0	0.00269339	0	0	0	0	0	0	0	0	0	0	0	0.0044831	0	0	0	0	0.00181805	0	0	0	0.00116842	0	0	0	0	0	0	0	0.000303008	0.000448898	0.000233683	0	0	0.00112077	NA	NA	NA	NA	NA	NA	NA	NA	NA
768560	k__Archaea; p__Euryarchaeota; c__Thermoplasmata; o__E2; f__[Methanomassiliicoccaceae]; g__; s__		0	0	0	0	0	0	0	0	0	0	0	0	0	0	0	0	0	0	0	0	0	0	0.00953516	0	0	0	0	0	0	0	0	0	0	0	0	0	0	0	NA	NA	NA	NA	NA	NA	NA	NA	NA
4411523	k__Bacteria; p__Actinobacteria; c__Acidimicrobiia; o__Acidimicrobiales; f__; g__; s__		0.00223904	0	0	0	0	0	0	0	0	0	0.00488293	0.00324528	0	0	0.00205444	0.0089662	0	0	0	0	0	0	0	0	0	0	0	0	0	0	0	0	0.000373173	0	0	0	0.00173434	0.00305287	NA	NA	NA	NA	NA	NA	NA	NA	NA
919487	k__Bacteria; p__Actinobacteria; c__Actinobacteria; o__Actinomycetales; f__Nocardioidaceae; g__; s__		0.00671712	0.0136253	0.00134711	0.00808016	0.0032644	0.00612745	0.00321688	0.00633794	0.00394112	0.0031738	0.00854513	0.0227169	0.0151987	0.0123564	0.0123267	0.0179324	0.00123238	0	0.00715072	0.0118497	0.00181805	0.00288018	0.00317839	0	0.00584208	0.0111253	0.00671096	0.00275953	0.0025903	0.00321958	0.0213858	0.013071	0.0035883	0.00709381	0.00446027	0.00532323	0.0143641	0.0165192	0.355956	0.721874	0.985682	-0.404631	0.685749	0.99978	1.93144	0.0534282	0.127894
844535	k__Bacteria; p__Proteobacteria; c__Alphaproteobacteria; o__Caulobacterales; f__Caulobacteraceae; g__Asticcacaulis; s__	aerobic_chemoheterotrophy;chemoheterotrophy;	0	0	0	0	0	0.00306373	0	0	0	0	0	0	0	0	0	0.0089662	0.00123238	0	0	0	0	0	0	0	0	0	0	0	0	0	0	0.00217851	0.000205396	0.000510621	0	0	0	0.00278618	NA	NA	NA	NA	NA	NA	NA	NA	NA
236923	k__Bacteria; p__Proteobacteria; c__Deltaproteobacteria; o__NB1-j; f__; g__; s__		0	0	0	0	0	0	0.00160844	0	0	0	0	0	0	0	0	0	0	0	0	0	0	0	0	0	0	0	0	0	0	0	0	0.00217851	0	0	0.000321688	0	0	0.000544627	NA	NA	NA	NA	NA	NA	NA	NA	NA
112952	k__Bacteria; p__Chloroflexi; c__Ellin6529; o__; f__; g__; s__		0.46572	0.206326	0.514596	0.140056	0.324808	0.067402	0.212314	0.0507035	0.193115	0.0634759	0.289314	0.0778867	0.155787	0.0247127	0.119158	0.0358648	0.267426	0.0960984	0.317492	0.126397	0.390881	0.0979263	0.168455	0.614534	0.38324	0.0723146	0.382525	0.102103	0.328969	0.0643915	0.470488	0.0740692	0.380154	0.122368	0.300033	0.0705977	0.258686	0.0531334	-1.00566	0.314578	0.985682	-1.65592	0.0977374	0.99978	-0.780983	0.434813	0.568082
4477127	k__Bacteria; p__Proteobacteria; c__Deltaproteobacteria; o__Bdellovibrionales; f__Bdellovibrionaceae; g__Bdellovibrio; s__	predatory_or_exoparasitic;	0	0	0	0	0	0	0	0	0	0	0	0	0	0	0	0	0.00123238	0	0	0	0	0.00576037	0	0	0	0	0	0	0	0	0	0	0.000205396	0.000960061	0	0	0	0	NA	NA	NA	NA	NA	NA	NA	NA	NA
513055	k__Bacteria; p__Proteobacteria; c__Gammaproteobacteria; o__Xanthomonadales; f__Sinobacteraceae; g__Steroidobacter; s__		0.504903	2.47981	0.212843	0.767615	0.254623	0.395221	0.170495	0.250349	0.112322	0.238035	0.352792	0.717206	0.657345	1.19857	0.53621	0.847306	0.379572	0.240246	0.416172	0.707035	0.7454	1.02535	0.592769	0.45958	0.364546	1.08194	0.444265	3.00789	0.97784	0.946555	0.396974	1.26353	0.418919	0.935878	0.413894	1.10495	0.48583	1.00665	0.152577	0.878732	0.985682	0.431244	0.666291	0.99978	-0.273664	0.784343	0.855954
1110182	k__Bacteria; p__Acidobacteria; c__[Chloracidobacteria]; o__RB41; f__Ellin6075; g__; s__		0	0.00194647	0	0	0	0	0	0	0	0.0031738	0	0	0	0	0.0102722	0	0.00123238	0	0	0	0.00181805	0	0	0	0.00116842	0.008344	0	0	0	0	0.00267322	0	0.000508404	0.000324412	0.000233683	0.00230356	0.00323636	0	-0.174694	0.86132	0.985682	0.944854	0.344733	0.99978	1.40095	0.16123	NA
824692	k__Bacteria; p__Proteobacteria; c__Alphaproteobacteria; o__Rhizobiales; f__Phyllobacteriaceae; g__Mesorhizobium; s__	aerobic_chemoheterotrophy;ureolysis;chemoheterotrophy;	0	0.00194647	0	0	0	0	0	0	0	0	0	0	0	0	0	0	0.00246475	0	0	0	0	0	0	0	0	0	0	0	0.00129515	0	0	0	0.000410792	0.000324412	0.00025903	0	0	0	NA	NA	NA	NA	NA	NA	NA	NA	NA
246221	k__Bacteria; p__Proteobacteria; c__Alphaproteobacteria; o__Rickettsiales; f__; g__; s__	intracellular_parasites;	0	0	0	0	0	0	0	0	0	0	0	0	0	0	0	0	0	0	0.00286029	0	0	0	0	0	0	0	0	0	0	0	0	0	0.000476715	0	0	0	0	0	NA	NA	NA	NA	NA	NA	NA	NA	NA
846759	k__Bacteria; p__Acidobacteria; c__Acidobacteriia; o__Acidobacteriales; f__Acidobacteriaceae; g__; s__		0	0	0	0.00269339	0.0016322	0	0	0	0	0	0.00122073	0	0	0	0	0	0.00492951	0	0.00286029	0.00394992	0	0	0	0	0.00116842	0	0	0.00275953	0.00129515	0	0	0	0.00157033	0.00110722	0.000492714	0.000551907	0.000305183	0	-0.832125	0.405339	0.985682	-0.0572296	0.954362	0.99978	-0.117326	0.906602	NA
582457	k__Bacteria; p__Verrucomicrobia; c__[Spartobacteria]; o__[Chthoniobacterales]; f__[Chthoniobacteraceae]; g__DA101; s__		0.0156733	0.00389294	0.0417604	0.0161603	0.024483	0.00306373	0.0579039	0.0190138	0.0334995	0.0190428	0.0170903	0	0.0151987	0.00823757	0.00616333	0	0.0468303	0.00480492	0.0343235	0.0118497	0.0109083	0.00288018	0.0301947	0.00176084	0.042063	0.00556266	0.034897	0.0082786	0.00777091	0	0.00935629	0	0.0289965	0.00710864	0.0352269	0.0103796	0.0119521	0.00205939	0.405913	0.684806	0.985682	0.838416	0.401797	0.99978	-2.95862	0.00309016	0.0176339
337903	k__Bacteria; p__Cyanobacteria; c__4C0d-2; o__MLE1-12; f__; g__; s__	cyanobacteria;oxygenic_photoautotrophy;photoautotrophy;phototrophy;	0	0.00583942	0.00404133	0	0.0032644	0.00306373	0.00321688	0.00316897	0.00197056	0	0.00122073	0.00649056	0	0.00411879	0.00205444	0.0044831	0	0	0	0.00394992	0.0036361	0.00288018	0.00317839	0.00176084	0.00116842	0	0.00134219	0.00275953	0	0.00321958	0.00267322	0	0.00182364	0.00262221	0.00153961	0.00182962	0.0014871	0.00377311	-0.165587	0.868482	0.985682	-0.270844	0.786511	0.99978	0.00362989	0.997104	NA
709657	k__Bacteria; p__Proteobacteria; c__Alphaproteobacteria; o__Rhodospirillales; f__Rhodospirillaceae; g__; s__		0.198155	0.262774	0.141447	0.19123	0.228508	0.189951	0.305604	0.133097	0.216762	0.228513	0.0695818	0.123321	0.0721939	0.0494254	0.088341	0.174841	0.15035	0.144148	0.111551	0.236995	0.116355	0.195853	0.0540326	0.172563	0.12502	0.186349	0.115428	0.245599	0.0997267	0.141661	0.0842066	0.152495	0.157728	0.203492	0.172508	0.187044	0.0785808	0.125021	0.109746	0.912611	0.985682	-0.0507032	0.959562	0.99978	-2.98043	0.0028784	0.0168049
112045	k__Bacteria; p__Actinobacteria; c__Thermoleophilia; o__Solirubrobacterales; f__Solirubrobacteraceae; g__; s__		0	0	0.00134711	0	0	0	0	0	0	0	0	0	0.00379968	0	0	0	0	0	0.00429043	0	0.00181805	0.00288018	0.00317839	0.00176084	0.00233683	0.00278133	0	0	0	0	0	0.00435701	0.0012426	0.000480031	0.000467366	0.000556266	0.00094992	0.00108925	-0.525057	0.599544	0.985682	NA	NA	NA	NA	NA	NA
1139240	k__Bacteria; p__Actinobacteria; c__Actinobacteria; o__Actinomycetales; f__Pseudonocardiaceae; g__; s__		0.00111952	0.00194647	0	0.00269339	0	0	0.00160844	0	0.00197056	0	0.00610366	0.00973583	0.00379968	0.00823757	0.0308166	0.0179324	0	0	0.00143014	0.0118497	0.00181805	0	0.00317839	0.00176084	0	0.00278133	0	0.0137977	0.00388546	0	0.00267322	0.0217851	0.000727952	0.00274827	0.00149289	0.0033158	0.0108483	0.0144227	0.588314	0.556321	0.985682	0.499764	0.617241	0.99978	2.34927	0.0188101	0.0627332
541511	k__Bacteria; p__Bacteroidetes; c__Cytophagia; o__Cytophagales; f__Cytophagaceae; g__; s__		0.21047	0.346472	0.0229009	0.0242405	0.0375406	0.208333	0.0257351	0.0285207	0.0256173	0.0190428	0.102542	0.327773	0.151987	0.292434	0.0945044	0.26002	0.0258799	0.057659	0.0243125	0.0710985	0.0872664	0.0460829	0.0429082	0.0422602	0.0105157	0.04172	0.034897	0.0331144	0.0673479	0.0515132	0.0735137	0.311526	0.0680617	0.125648	0.0328226	0.0347822	0.105637	0.297938	-1.65043	0.0988551	0.985682	-2.65547	0.00791968	0.99978	2.55424	0.010642	0.0426902
575450	k__Bacteria; p__Proteobacteria; c__Gammaproteobacteria; o__Legionellales; f__; g__; s__	intracellular_parasites;	0	0	0.00134711	0	0.0016322	0	0.00321688	0	0.00197056	0.00634759	0	0.00324528	0	0	0.00205444	0	0	0	0.00143014	0	0	0.00288018	0	0.00176084	0	0	0	0	0	0.00321958	0	0	0.000734909	0.000480031	0.00103749	0.00191343	0.000513611	0.00081132	0.138301	0.890002	0.985682	0.703772	0.481575	0.99978	-0.333735	0.73858	NA
530626	k__Bacteria; p__Proteobacteria; c__Alphaproteobacteria; o__Rhodobacterales; f__Rhodobacteraceae; g__Rhodobaca; s__	aerobic_chemoheterotrophy;photoheterotrophy;phototrophy;chemoheterotrophy;	0.00223904	0	0	0	0	0	0	0	0	0	0.00122073	0.00649056	0	0	0.00205444	0	0	0	0	0	0	0	0	0	0	0	0	0	0.00129515	0	0	0	0.000373173	0	0.00025903	0	0.000818794	0.00162264	NA	NA	NA	NA	NA	NA	0.363258	0.716412	NA
256121	k__Bacteria; p__Proteobacteria; c__Betaproteobacteria; o__Burkholderiales; f__; g__; s__		0	0	0	0	0	0	0	0.00316897	0	0	0	0.00324528	0	0	0	0	0	0	0	0	0	0	0	0	0	0.00278133	0	0	0	0.00321958	0.00133661	0.00217851	0	0	0	0.00183398	0.000334153	0.00135595	NA	NA	NA	0.954937	0.339609	0.99978	NA	NA	NA
4313922	k__Bacteria; p__Chloroflexi; c__Anaerolineae; o__Caldilineales; f__Caldilineaceae; g__; s__		0.0055976	0	0.00134711	0	0.0016322	0	0	0	0	0	0.00122073	0	0	0	0.00410889	0	0	0	0	0	0	0	0.00158919	0	0.00116842	0	0.00134219	0.00275953	0	0	0	0	0.00142948	0	0.000502121	0.000551907	0.0013324	0	-0.830376	0.406326	0.985682	NA	NA	NA	0.407611	0.683559	NA
207283	k__Bacteria; p__Actinobacteria; c__Thermoleophilia; o__Solirubrobacterales; f__; g__; s__		0.00111952	0.00778589	0.00538844	0	0.0016322	0	0.00160844	0	0.00788224	0	0.0451671	0.00649056	0.00379968	0	0.00410889	0	0.00246475	0	0.00286029	0	0	0	0.0158919	0.0123259	0	0	0.00536877	0.00275953	0.0025903	0	0.0147027	0.00217851	0.0022442	0.00129765	0.00348995	0.000551907	0.0169446	0.00216727	0.474568	0.635095	0.985682	NA	NA	NA	2.53984	0.0110904	0.043792
364712	k__Bacteria; p__Proteobacteria; c__Alphaproteobacteria; o__Rhizobiales; f__Beijerinckiaceae; g__; s__		0.0268685	0.0136253	0.00942977	0.0107735	0.0114254	0.00612745	0.00804221	0.00633794	0.00788224	0.00634759	0.0036622	0.00649056	0.011399	0.00823757	0.00205444	0	0.0172533	0	0.0128713	0.00394992	0.0163624	0.00288018	0.0127135	0.0105651	0.014021	0.0222507	0.0375814	0.0193167	0.0220176	0.0160979	0.00267322	0.00435701	0.0157018	0.00622607	0.0179089	0.0140702	0.00494723	0.00477129	0.422985	0.672306	0.985682	1.56848	0.116769	0.99978	-3.0977	0.0019503	0.0126377
2651333	k__Bacteria; p__Actinobacteria; c__Actinobacteria; o__Actinomycetales; f__Mycobacteriaceae; g__Mycobacterium; s__		0	0.00194647	0.00538844	0	0	0	0	0	0	0	0.00122073	0	0.00379968	0	0	0.0044831	0	0	0	0	0	0.00288018	0	0	0	0	0	0	0	0.00643915	0	0	0.000898073	0.000804443	0	0.00128783	0.0012551	0.00112077	NA	NA	NA	0.232395	0.816231	0.99978	NA	NA	NA
521164	k__Bacteria; p__Actinobacteria; c__Acidimicrobiia; o__Acidimicrobiales; f__AKIW874; g__; s__		0.00335856	0	0	0	0	0	0	0	0	0	0.0122073	0	0	0	0	0	0	0	0.00143014	0	0.00181805	0	0.00158919	0.00176084	0	0	0.00268438	0	0.00388546	0	0.00534645	0	0.00110113	0	0.00131397	0	0.00438844	0	0.201402	0.840384	0.985682	NA	NA	NA	1.34212	0.179557	0.298739
156650	k__Bacteria; p__Acidobacteria; c__DA052; o__Ellin6513; f__; g__; s__		0	0	0	0	0	0	0	0	0.00394112	0	0	0	0	0	0	0	0.00123238	0	0	0	0	0	0	0	0	0	0.00134219	0	0	0	0	0	0.000205396	0	0.00105666	0	0	0	0.597708	0.550035	0.985682	NA	NA	NA	NA	NA	NA
27571	k__Bacteria; p__Actinobacteria; c__Thermoleophilia; o__Gaiellales; f__Gaiellaceae; g__; s__		0	0	0	0	0	0	0	0	0	0	0	0	0	0	0	0	0	0	0	0.00394992	0	0	0.00158919	0	0	0	0.00134219	0	0	0	0	0	0	0.000658319	0.000268438	0	0	0	NA	NA	NA	NA	NA	NA	NA	NA	NA
548683	k__Bacteria; p__Proteobacteria; c__Alphaproteobacteria; o__Sphingomonadales; f__Sphingomonadaceae; g__Sphingomonas; s__	aerobic_chemoheterotrophy;chemoheterotrophy;	0	0	0	0.00269339	0	0.00306373	0	0	0	0	0.00122073	0.00324528	0	0.00411879	0	0	0.00123238	0	0	0	0	0	0	0	0	0	0	0	0	0	0	0	0.000205396	0.000959518	0	0	0.000305183	0.00184102	NA	NA	NA	NA	NA	NA	NA	NA	NA
1063088	k__Bacteria; p__Proteobacteria; c__Deltaproteobacteria; o__Myxococcales; f__; g__; s__		0	0.00194647	0.00134711	0	0	0	0	0	0	0	0	0	0	0	0	0	0	0	0	0.00394992	0.00181805	0	0	0	0	0	0	0	0	0.00321958	0	0	0.000527527	0.000982731	0	0.000643915	0	0	NA	NA	NA	-0.0459408	0.963357	0.99978	NA	NA	NA
216023	k__Bacteria; p__Proteobacteria; c__Alphaproteobacteria; o__Rhodospirillales; f__Acetobacteraceae; g__; s__		0	0	0	0	0.0032644	0.00306373	0	0	0	0.00634759	0	0	0	0	0	0	0	0	0	0	0	0	0	0	0	0	0	0	0	0	0	0	0.000544067	0.000510621	0	0.00126952	0	0	NA	NA	NA	NA	NA	NA	NA	NA	NA
511572	k__Bacteria; p__Actinobacteria; c__Rubrobacteria; o__Rubrobacterales; f__Rubrobacteraceae; g__Rubrobacter; s__	aerobic_chemoheterotrophy;nitrate_reduction;chemoheterotrophy;	0	0	0	0	0	0	0	0	0	0	0	0	0	0	0	0	0	0	0	0	0	0.00576037	0	0	0	0	0	0	0.0025903	0	0	0	0	0.000960061	0.000518061	0	0	0	NA	NA	NA	NA	NA	NA	NA	NA	NA
188500	k__Bacteria; p__Actinobacteria; c__Actinobacteria; o__Actinomycetales; f__Cellulomonadaceae; g__Demequina; s__		0.00111952	0	0	0.00269339	0.0032644	0	0	0	0	0	0	0.00324528	0	0	0	0	0.00246475	0	0	0.00394992	0	0	0	0	0	0.00278133	0	0	0.00129515	0	0.00133661	0	0.00114145	0.00110722	0.00025903	0.000556266	0.000334153	0.00081132	-0.761901	0.446119	0.985682	-0.0559099	0.955414	0.99978	NA	NA	NA
242145	k__Bacteria; p__Planctomycetes; c__Planctomycetia; o__Gemmatales; f__Gemmataceae; g__Gemmata; s__		0.0100757	0.0233577	0.00404133	0.0242405	0.0065288	0.0122549	0.0112591	0.0221828	0.0137939	0.015869	0.0170903	0	0.011399	0.0123564	0.0328711	0.0179324	0.0419008	0.00480492	0.040044	0.0157997	0.00545415	0.00576037	0.00794597	0.0105651	0.0712733	0.016688	0.0255016	0.0137977	0.0142467	0.00643915	0.0147027	0.013071	0.0180075	0.0143697	0.0272149	0.0149953	0.0190158	0.0108399	0.884316	0.376525	0.985682	0.138828	0.889586	0.99978	-1.19089	0.233695	0.362002
4017244	k__Bacteria; p__Spirochaetes; c__[Leptospirae]; o__[Leptospirales]; f__Leptospiraceae; g__Turneriella; s__		0	0	0	0	0	0.00306373	0	0.00633794	0	0.0031738	0	0	0	0.00411879	0	0.0044831	0	0	0.00143014	0	0.00181805	0	0.00158919	0	0	0	0	0	0	0	0	0.00217851	0.000541366	0.000510621	0	0.00190235	0	0.0026951	NA	NA	NA	0.700699	0.483491	0.99978	NA	NA	NA
803238	k__Bacteria; p__Acidobacteria; c__[Chloracidobacteria]; o__RB41; f__; g__; s__		0	0	0	0	0	0	0	0	0	0	0	0	0	0	0	0	0	0	0	0	0	0	0	0	0	0.00278133	0	0	0.00129515	0	0	0	0	0	0.00025903	0.000556266	0	0	NA	NA	NA	NA	NA	NA	NA	NA	NA
1038732	k__Bacteria; p__Proteobacteria; c__Alphaproteobacteria; o__Sphingomonadales; f__Sphingomonadaceae; g__Sphingobium; s__	aerobic_chemoheterotrophy;chemoheterotrophy;	0.00111952	0.00778589	0	0	0	0	0	0	0	0	0.00122073	0	0	0	0	0	0.00123238	0	0.00286029	0	0	0.0115207	0	0	0	0	0	0.0110381	0	0.00965873	0.00133661	0.00435701	0.000868698	0.00321777	0	0.00413937	0.000639336	0.00108925	-0.875901	0.381084	0.985682	0.260773	0.794268	0.99978	NA	NA	NA
225788	k__Bacteria; p__Proteobacteria; c__Betaproteobacteria; o__; f__; g__; s__		0.00895616	0.00583942	0.0565786	0.0188537	0.089771	0.0153186	0.0273435	0.0158448	0.108381	0.0190428	0.0146488	0.0129811	0.011399	0.00411879	0.0102722	0.0089662	0.0234152	0.00960984	0.0128713	0.0236995	0.00545415	0.0144009	0.00635677	0.00880421	0.028042	0.0111253	0.0241595	0.00551907	0.0103612	0.00643915	0.0133661	0.013071	0.0328411	0.0146203	0.0396574	0.0115942	0.0124215	0.00978428	0.17779	0.858888	0.985682	-0.288848	0.772698	0.99978	-2.79215	0.00523591	0.0257645
3850831	k__Bacteria; p__Planctomycetes; c__Planctomycetia; o__Pirellulales; f__Pirellulaceae; g__; s__		0.00783664	0.00778589	0.00404133	0.00269339	0.0065288	0.00919118	0.0176929	0.00950691	0	0.00634759	0.00488293	0.00649056	0	0	0.0164355	0.0134493	0.0110914	0.00480492	0.00286029	0	0.00909025	0.00288018	0.00476758	0.0105651	0.00584208	0.00556266	0.00134219	0.00275953	0.0103612	0.0128783	0.00935629	0.00871403	0.00690812	0.00455926	0.00704767	0.007411	0.00766869	0.00716347	0.0548481	0.95626	0.990615	0.789208	0.42999	0.99978	-0.0603681	0.951862	0.968283
156032	k__Bacteria; p__Acidobacteria; c__Acidobacteriia; o__Acidobacteriales; f__Koribacteraceae; g__Candidatus Koribacter; s__		0.00111952	0	0.00134711	0	0	0	0.00160844	0	0.0137939	0	0	0	0	0	0	0	0	0	0	0.00394992	0.00181805	0.00576037	0	0	0.00116842	0	0.00268438	0	0	0	0	0	0.000714113	0.00161838	0.00385103	0	0	0	1.61329	0.106682	0.985682	NA	NA	NA	-1.75748	0.0788361	NA
352105	k__Bacteria; p__Proteobacteria; c__Betaproteobacteria; o__; f__; g__; s__		0.115311	0.0428224	0.0175124	0.00808016	0.0685524	0.0520833	0.0337773	0.0190138	0.0275878	0.031738	0.0073244	0.0162264	0.0265978	0.0123564	0.0225989	0.0179324	0.0172533	0.057659	0.0386139	0.0197496	0.0563595	0.0374424	0.00794597	0.0598686	0.0292104	0.016688	0.0228173	0.0303549	0.0880704	0.0160979	0.0307421	0.00871403	0.052267	0.0363061	0.0402926	0.0227785	0.0218158	0.0138073	-0.683472	0.494309	0.985682	-0.997694	0.318428	0.99978	-2.08098	0.0374357	0.099885
519510	k__Bacteria; p__Proteobacteria; c__Alphaproteobacteria; o__Sphingomonadales; f__Erythrobacteraceae; g__; s__	aerobic_chemoheterotrophy;chemoheterotrophy;	0.00783664	0.0253041	0.024248	0.0107735	0.0538626	0.0306373	0.0225182	0.00633794	0.0137939	0.0126952	0.0439464	0.0227169	0.0569952	0.00411879	0.0287622	0.0358648	0.0714779	0.0144148	0.0228823	0.0157997	0.0272707	0.0259217	0.0143027	0.0105651	0.0362209	0.0222507	0.0134219	0.0110381	0.0233127	0.0193175	0.0227224	0.00871403	0.0345964	0.0204752	0.0218535	0.0143279	0.0381066	0.0178536	-1.2262	0.220125	0.985682	-0.748575	0.454113	0.99978	0.826146	0.408721	0.540873
178451	k__Bacteria; p__Proteobacteria; c__Deltaproteobacteria; o__Myxococcales; f__; g__; s__		0.00223904	0	0.00538844	0	0.0032644	0.00306373	0.00160844	0.0126759	0	0.0031738	0.00122073	0	0.00379968	0	0.00410889	0	0.0110914	0	0	0.0157997	0.00181805	0	0	0	0.00116842	0.00556266	0.00268438	0	0.0025903	0.00321958	0.00267322	0.00217851	0.00396689	0.0031439	0.00161031	0.00492638	0.00295063	0.000544627	-1.30034	0.193484	0.985682	0.845951	0.39758	0.99978	0.305017	0.760353	NA
296086	k__Bacteria; p__Actinobacteria; c__Thermoleophilia; o__Solirubrobacterales; f__; g__; s__		0.00111952	0	0	0.00538677	0	0	0.00321688	0	0.00197056	0	0.00122073	0	0	0	0.00205444	0	0	0	0.00143014	0	0	0	0	0	0	0	0	0.00551907	0	0	0.00133661	0	0.000424944	0.000897795	0.00103749	0.00110381	0.00115295	0	0.359776	0.719015	0.985682	NA	NA	NA	0.13328	0.893972	NA
4323376	k__Bacteria; p__Proteobacteria; c__TA18; o__PHOS-HD29; f__; g__; s__		0	0	0	0	0	0.00306373	0	0	0.00197056	0	0	0	0	0	0.00205444	0	0	0	0.00143014	0	0	0	0	0	0.00116842	0	0	0	0	0	0	0	0.000238357	0.000510621	0.000627795	0	0.000513611	0	0.329377	0.741871	0.985682	NA	NA	NA	-0.100682	0.919803	NA
737110	k__Bacteria; p__Proteobacteria; c__Gammaproteobacteria; o__Xanthomonadales; f__Xanthomonadaceae; g__; s__		0	0.00194647	0	0	0	0	0	0	0	0	0	0	0	0	0	0	0.00123238	0	0.00143014	0	0	0	0	0	0	0	0	0	0	0	0	0	0.000443754	0.000324412	0	0	0	0	NA	NA	NA	NA	NA	NA	NA	NA	NA
207866	k__Bacteria; p__Proteobacteria; c__Alphaproteobacteria; o__Rhizobiales; f__Hyphomicrobiaceae; g__Pedomicrobium; s__	aerobic_chemoheterotrophy;chemoheterotrophy;	0.00111952	0	0	0	0.0016322	0.00306373	0	0	0	0	0	0.00324528	0	0	0.00205444	0	0	0	0	0	0	0	0	0	0	0	0	0	0.00129515	0	0.00133661	0.00435701	0.00045862	0.000510621	0.00025903	0	0.000847764	0.00190057	-0.170726	0.864439	0.985682	NA	NA	NA	0.371822	0.710025	NA
360124	k__Bacteria; p__Bacteroidetes; c__[Saprospirae]; o__[Saprospirales]; f__Chitinophagaceae; g__; s__		0	0.00583942	0	0.00269339	0.0032644	0.00612745	0.00321688	0.00633794	0	0.0031738	0	0	0	0.00411879	0	0	0.00123238	0.00480492	0	0.00789983	0.0072722	0.00576037	0	0.00176084	0	0.0111253	0.00134219	0	0.00129515	0.00321958	0	0.00217851	0.0019615	0.0055209	0.00117085	0.00477133	0	0.00157432	-0.362346	0.717094	0.985682	-0.011606	0.99074	0.99978	-0.80308	0.421928	NA
4474780	k__Bacteria; p__Proteobacteria; c__Deltaproteobacteria; o__Myxococcales; f__Haliangiaceae; g__; s__		0	0	0	0	0.0032644	0	0	0	0	0	0	0	0	0	0	0	0	0	0.00143014	0	0	0.00288018	0	0	0	0	0	0	0	0	0	0	0.000782424	0.000480031	0	0	0	0	NA	NA	NA	NA	NA	NA	NA	NA	NA
532912	k__Bacteria; p__Proteobacteria; c__Alphaproteobacteria; o__; f__; g__; s__		0.00111952	0.00194647	0	0	0.0179542	0.00306373	0.00160844	0	0.00394112	0	0.00122073	0.00324528	0.00759936	0.00823757	0.00616333	0.0044831	0.00123238	0.00480492	0.00286029	0.0118497	0.0036361	0.00288018	0.00476758	0.00352168	0.00116842	0.00278133	0	0.00275953	0.00129515	0.00321958	0.00801967	0.00653552	0.00446708	0.00409084	0.00160263	0.00175209	0.00575077	0.00562537	-1.36854	0.171142	0.985682	-0.466172	0.641092	0.99978	1.34489	0.178662	0.297742
241999	k__Bacteria; p__Verrucomicrobia; c__[Pedosphaerae]; o__[Pedosphaerales]		0	0	0	0	0.0016322	0	0.00160844	0	0	0.0031738	0	0	0	0.00411879	0	0	0.00492951	0	0	0	0	0	0	0.00352168	0.00116842	0	0	0	0	0	0.00133661	0	0.00109362	0	0.000555371	0.000634759	0.000334153	0.0010297	-0.484769	0.62784	0.985682	NA	NA	NA	-0.126307	0.899489	NA
224253	k__Bacteria; p__Verrucomicrobia; c__[Pedosphaerae]; o__[Pedosphaerales]; f__Ellin515; g__; s__		0.027988	0	0.061967	0.0161603	0.0293796	0.00306373	0.069163	0.00950691	0.066999	0.0412594	0.00488293	0	0	0	0.0123267	0	0.0677807	0.00480492	0.0328933	0.00394992	0.0436332	0.00864055	0.00317839	0.0193693	0.042063	0.00278133	0.0295282	0.0082786	0.0492158	0.0128783	0.00935629	0.013071	0.0439403	0.00610324	0.0513938	0.0149409	0.00664147	0.00326776	0.425812	0.670245	0.985682	1.62882	0.103351	0.99978	-5.12119	3.03618e-07	1.23471e-05
740305	k__Bacteria; p__Firmicutes; c__Bacilli; o__Bacillales; f__Bacillaceae; g__Bacillus; s__		0	0	0	0.00269339	0	0	0	0	0	0	0	0	0	0	0	0	0	0	0	0	0	0	0	0	0.00350525	0	0	0	0	0	0	0	0	0.000448898	0.000701049	0	0	0	NA	NA	NA	NA	NA	NA	NA	NA	NA
796713	k__Bacteria; p__Proteobacteria; c__Deltaproteobacteria; o__Syntrophobacterales; f__Syntrophobacteraceae; g__; s__		0.00223904	0.00194647	0	0	0.0016322	0	0	0	0	0	0.00122073	0	0	0	0.00205444	0	0.00123238	0	0	0	0.00181805	0	0.00158919	0.00176084	0.00116842	0	0.00134219	0	0	0	0	0	0.00115361	0.000324412	0.000502121	0	0.000818794	0	-0.502667	0.615198	0.985682	NA	NA	NA	0.155131	0.876718	NA
4330963	k__Bacteria; p__Proteobacteria; c__Deltaproteobacteria; o__Myxococcales; f__; g__; s__		0.00671712	0.00583942	0.00404133	0.00808016	0.0114254	0.0551471	0.00482532	0.0158448	0.017735	0.130126	0.00244147	0.00649056	0	0.00411879	0.00616333	0	0.00369713	0.0288295	0.00572058	0.169846	0.00909025	0.00576037	0.00476758	0.00880421	0.00350525	0.00278133	0.00671096	0.0082786	0.00777091	0.00965873	0.0106929	0	0.00678197	0.0455838	0.0081095	0.0333378	0.00482442	0.00265234	0.314493	0.753147	0.985682	-0.228298	0.819415	0.99978	-0.871734	0.383354	0.513557
975124	k__Bacteria; p__Armatimonadetes; c__[Fimbriimonadia]; o__[Fimbriimonadales]; f__[Fimbriimonadaceae]; g__Fimbriimonas; s__		0.00111952	0	0	0	0	0	0	0	0	0	0	0	0	0	0.00205444	0	0	0	0	0	0.0036361	0	0	0	0	0	0	0	0	0.00321958	0	0	0.000792603	0	0	0.000643915	0.000513611	0	NA	NA	NA	NA	NA	NA	NA	NA	NA
543813	k__Bacteria; p__Bacteroidetes; c__Sphingobacteriia; o__Sphingobacteriales; f__; g__; s__		0.00111952	0	0	0	0	0	0	0	0	0	0.00122073	0	0	0	0	0	0.00123238	0	0	0	0	0	0	0	0	0	0	0	0	0	0	0	0.000391983	0	0	0	0.000305183	0	NA	NA	NA	NA	NA	NA	NA	NA	NA
223206	k__Bacteria; p__Proteobacteria; c__Gammaproteobacteria; o__Xanthomonadales; f__Xanthomonadaceae; g__Dokdonella; s__		0	0	0	0	0	0	0	0.00633794	0	0	0	0	0	0	0	0	0	0	0	0	0	0.00576037	0	0	0.00116842	0	0	0	0	0	0	0	0	0.000960061	0.000233683	0.00126759	0	0	NA	NA	NA	NA	NA	NA	NA	NA	NA
250626	k__Bacteria; p__Proteobacteria; c__Gammaproteobacteria; o__Xanthomonadales; f__Xanthomonadaceae; g__Rhodanobacter; s__	aerobic_chemoheterotrophy;chemoheterotrophy;	0.00223904	0.036983	0.00404133	0.0511743	0.0048966	0	0.00804221	0.0221828	0.00591168	0.00952139	0	0.00324528	0	0.00823757	0.00410889	0.0044831	0.00492951	0.0192197	0	0.0276494	0.00181805	0.0374424	0.00635677	0.00528253	0.0105157	0.0528453	0.00268438	0.0220763	0.00518061	0.0289762	0.00400984	0.00435701	0.00298742	0.0287448	0.00646692	0.0271204	0.00202968	0.00508074	1.53346	0.125162	0.985682	0.0132062	0.989463	0.99978	-1.71374	0.0865766	0.176648
2801319	k__Bacteria; p__Proteobacteria; c__Betaproteobacteria; o__Burkholderiales; f__Comamonadaceae; g__; s__		0	0	0	0	0	0.00612745	0	0	0	0	0	0	0	0	0	0	0	0	0	0	0	0	0	0	0	0	0	0	0	0	0	0	0	0.00102124	0	0	0	0	NA	NA	NA	NA	NA	NA	NA	NA	NA
4345237	k__Bacteria; p__Proteobacteria; c__Betaproteobacteria; o__; f__; g__; s__		0	0	0	0	0.0016322	0	0	0	0	0	0	0	0	0	0	0	0	0	0	0	0	0	0	0	0	0	0	0	0	0	0.00133661	0	0.000272033	0	0	0	0.000334153	0	NA	NA	NA	NA	NA	NA	NA	NA	NA
131476	k__Bacteria; p__Proteobacteria; c__Deltaproteobacteria; o__Myxococcales; f__; g__; s__		0	0	0	0	0.0016322	0.00306373	0	0	0	0	0	0.00649056	0	0	0	0	0	0	0	0	0	0	0	0	0	0	0	0	0	0	0	0	0.000272033	0.000510621	0	0	0	0.00162264	NA	NA	NA	NA	NA	NA	NA	NA	NA
214791	k__Bacteria; p__Proteobacteria; c__Alphaproteobacteria; o__Rhizobiales; f__Hyphomicrobiaceae; g__Rhodoplanes; s__	nitrate_denitrification;nitrite_denitrification;nitrous_oxide_denitrification;denitrification;nitrite_respiration;aerobic_chemoheterotrophy;nitrate_respiration;nitrate_reduction;nitrogen_respiration;anoxygenic_photoautotrophy_S_oxidizing;anoxygenic_photoautotrophy;photoautotrophy;photoheterotrophy;phototrophy;chemoheterotrophy;	0.00223904	0.00389294	0.00538844	0.00808016	0.0228508	0.00306373	0.0225182	0.0158448	0.0256173	0.00634759	0.0036622	0.00649056	0.00379968	0.00823757	0.00410889	0	0.00616189	0	0.00286029	0	0.00181805	0.00288018	0.00635677	0.00704337	0.00467366	0.00278133	0.00402658	0.00275953	0.00647576	0.00321958	0.0187126	0.00871403	0.00688642	0.00298617	0.0126623	0.00619058	0.00757083	0.00586054	1.17024	0.241906	0.985682	0.904421	0.365772	0.99978	-0.996832	0.318846	0.451773
546825	k__Bacteria; p__Firmicutes; c__Bacilli; o__Bacillales; f__Bacillaceae; g__Bacillus; s__		0	0	0	0	0	0	0	0	0	0	0	0	0	0	0	0.0044831	0	0	0	0	0	0	0	0	0.00116842	0	0	0	0	0	0	0	0	0	0.000233683	0	0	0.00112077	NA	NA	NA	NA	NA	NA	NA	NA	NA
210722	k__Bacteria; p__Proteobacteria; c__Alphaproteobacteria; o__Rhizobiales; f__Hyphomicrobiaceae; g__Rhodoplanes; s__	nitrate_denitrification;nitrite_denitrification;nitrous_oxide_denitrification;denitrification;nitrite_respiration;aerobic_chemoheterotrophy;nitrate_respiration;nitrate_reduction;nitrogen_respiration;anoxygenic_photoautotrophy_S_oxidizing;anoxygenic_photoautotrophy;photoautotrophy;photoheterotrophy;phototrophy;chemoheterotrophy;	0.00111952	0.00194647	0.00134711	0	0.0016322	0.00306373	0	0.00633794	0	0	0	0	0	0.00411879	0	0	0	0.00480492	0	0	0	0.00576037	0.00635677	0	0.00116842	0.00278133	0	0.00275953	0.0025903	0	0.00133661	0.00435701	0.000683138	0.00259591	0.000751744	0.00237576	0.000334153	0.00211895	0.128397	0.897835	0.985682	0.113696	0.909479	0.99978	-0.298799	0.765093	NA
1068936	k__Bacteria; p__Actinobacteria; c__Acidimicrobiia; o__Acidimicrobiales; f__; g__; s__		0.00111952	0.00778589	0.00134711	0	0.0016322	0.00612745	0	0.00633794	0.00197056	0.0031738	0.00610366	0	0	0	0	0	0	0.00480492	0	0.00394992	0.00545415	0	0	0.00176084	0.00467366	0.00278133	0.00536877	0.00551907	0.0025903	0	0.00534645	0.00217851	0.00159216	0.00377803	0.00292066	0.00356243	0.00286253	0.000544627	1.04299	0.296952	0.985682	0.0622218	0.950386	0.99978	0.0156299	0.98753	0.99258
265055	k__Bacteria; p__Proteobacteria; c__Deltaproteobacteria; o__Bdellovibrionales; f__Bdellovibrionaceae; g__Bdellovibrio; s__	predatory_or_exoparasitic;	0	0	0	0.00269339	0	0	0	0.00950691	0	0	0	0	0	0	0	0	0.00123238	0	0	0	0.00181805	0	0	0	0	0	0	0	0.00129515	0	0	0.00217851	0.000508404	0.000448898	0.00025903	0.00190138	0	0.000544627	-0.168223	0.866408	0.985682	NA	NA	NA	NA	NA	NA
558911	k__Bacteria; p__Actinobacteria; c__Actinobacteria; o__Actinomycetales; f__Nocardioidaceae; g__Kribbella; s__		0.114191	0.167397	0.127975	0.331286	0.032644	0.088848	0.0450364	0.199645	0.049264	0.0729973	0.0744647	0.11683	0.106391	0.177108	0.0657422	0.156908	0.0566893	0.110513	0.0900991	0.233045	0.101811	0.282258	0.0540326	0.126781	0.0747786	0.0917839	0.0899269	0.336663	0.172255	0.396008	0.0588109	0.132889	0.0872349	0.202225	0.0862522	0.219419	0.0763522	0.145934	-0.0252081	0.979889	0.996018	0.348877	0.727182	0.99978	-1.1329	0.257254	0.386811
1108912	k__Bacteria; p__Gemmatimonadetes; c__Gemmatimonadetes; o__Ellin5290; f__; g__; s__		0	0	0.00269422	0.00269339	0.0016322	0.00306373	0	0	0	0	0	0	0	0	0	0	0	0	0	0	0	0	0	0	0.00116842	0	0	0.00551907	0	0	0	0	0.00072107	0.000959518	0.000233683	0.00110381	0	0	-0.396822	0.691499	0.985682	0.215455	0.829413	0.99978	NA	NA	NA
159543	k__Bacteria; p__Planctomycetes; c__Phycisphaerae; o__Phycisphaerales; f__; g__; s__		0.00223904	0	0	0.00269339	0.0032644	0	0	0	0	0	0.00244147	0	0	0.00411879	0	0	0	0	0.00143014	0	0	0	0.00317839	0	0	0	0	0	0	0	0.00400984	0	0.0011556	0.000448898	0	0	0.00161283	0.0010297	-1.06206	0.288209	0.985682	NA	NA	NA	NA	NA	NA
304223	k__Bacteria; p__Elusimicrobia; c__Elusimicrobia; o__IIb; f__; g__; s__		0	0	0	0	0	0	0.00160844	0	0	0	0	0	0	0	0	0	0	0	0	0	0	0	0	0	0.00116842	0	0.00134219	0	0	0	0	0	0	0	0.00082381	0	0	0	0.836273	0.403001	0.985682	NA	NA	NA	-0.607488	0.543527	NA
978498	k__Bacteria; p__Proteobacteria; c__Deltaproteobacteria; o__Myxococcales; f__; g__; s__		0.00223904	0.00583942	0.00134711	0	0.0016322	0.00612745	0.00321688	0	0	0	0.00244147	0.00973583	0	0.00411879	0.00205444	0	0.00246475	0	0.00286029	0.00394992	0.0036361	0	0.00317839	0.00528253	0.00233683	0.00278133	0.00805315	0.00551907	0.0025903	0	0.00400984	0.0152495	0.00236325	0.0026528	0.00323943	0.00166008	0.00212644	0.00727604	0.609263	0.54235	0.985682	-0.272397	0.785317	0.99978	-0.559959	0.575507	0.694456
1800149	k__Bacteria; p__Planctomycetes; c__OM190; o__agg27; f__; g__; s__		0.00223904	0	0.00134711	0.00269339	0.0097932	0.00612745	0.00321688	0.00316897	0.00788224	0.00634759	0.0073244	0.00324528	0.011399	0	0.00616333	0.0044831	0.00616189	0	0.00286029	0.00789983	0.0163624	0	0.0111244	0.00176084	0.00817891	0.00278133	0.00671096	0.00551907	0.00518061	0.00321958	0.0133661	0.00217851	0.00646066	0.00278678	0.00623392	0.00420731	0.00956322	0.00247672	0.112794	0.910194	0.985682	0.704034	0.481412	0.99978	0.488866	0.624936	0.735272
4342023	k__Bacteria; p__Proteobacteria; c__Alphaproteobacteria; o__Sphingomonadales; f__Sphingomonadaceae; g__Blastomonas	aerobic_chemoheterotrophy;chemoheterotrophy;	0	0	0.00134711	0	0	0	0	0	0	0.00634759	0	0	0	0	0	0	0	0	0	0	0	0	0	0	0	0	0	0	0	0	0	0	0.000224518	0	0	0.00126952	0	0	NA	NA	NA	NA	NA	NA	NA	NA	NA
150160	k__Bacteria; p__Acidobacteria; c__Solibacteres; o__Solibacterales; f__; g__; s__		0.00223904	0.0136253	0.00134711	0.00538677	0.0048966	0.0153186	0.00804221	0	0	0.0031738	0.00488293	0.00973583	0	0.00411879	0.00821777	0.0089662	0.00369713	0.00960984	0.00286029	0.00789983	0.00545415	0.00864055	0	0.00176084	0.00584208	0.0139067	0.00536877	0	0.0025903	0.00321958	0.00400984	0.00653552	0.00341572	0.0100802	0.00436867	0.00406001	0.00427764	0.00733908	0.605546	0.544816	0.985682	-1.26572	0.205613	0.99978	-0.197346	0.843557	0.898135
4444622	k__Bacteria; p__Chloroflexi; c__S085; o__; f__; g__; s__		0	0	0	0	0	0	0	0	0.00197056	0.0031738	0.00122073	0.00324528	0.00379968	0	0.00410889	0.0044831	0	0	0	0	0	0	0	0.00176084	0	0	0	0	0.00129515	0	0	0	0	0	0.000653142	0.000634759	0.00228232	0.00193209	NA	NA	NA	NA	NA	NA	0.627515	0.530322	NA
350772	k__Bacteria; p__Verrucomicrobia; c__Opitutae; o__Opitutales; f__Opitutaceae; g__Opitutus; s__	fermentation;nitrate_reduction;chemoheterotrophy;	0.00335856	0.00583942	0.00808266	0.00808016	0.0114254	0.00306373	0.0112591	0.0126759	0	0.00634759	0	0	0.011399	0.00411879	0.00616333	0.0134493	0.00739426	0	0.00572058	0.00394992	0.00909025	0.00576037	0.00476758	0.0105651	0.00350525	0.00556266	0.00268438	0.00275953	0.00906607	0.00643915	0.00267322	0.00435701	0.00751195	0.00444893	0.00530296	0.00675696	0.0050589	0.00548127	-0.69731	0.485609	0.985682	0.634302	0.525884	0.99978	-0.765093	0.444216	0.577383
813522	k__Bacteria; p__Proteobacteria; c__Alphaproteobacteria; o__Rhodospirillales; f__Rhodospirillaceae; g__; s__		0	0	0	0	0	0	0	0	0	0	0	0	0	0	0.00205444	0	0.00123238	0	0.00143014	0.00394992	0	0	0	0	0.00467366	0.00278133	0	0.00275953	0	0.00321958	0	0	0.000443754	0.000658319	0.000934732	0.00175209	0.000513611	0	0.556752	0.577697	0.985682	0.701546	0.482962	0.99978	NA	NA	NA
545550	k__Bacteria; p__Proteobacteria; c__Gammaproteobacteria; o__Legionellales; f__; g__; s__	intracellular_parasites;	0	0	0	0	0	0	0	0	0	0	0.00122073	0	0	0	0	0	0	0	0	0	0	0	0	0	0.00116842	0.00278133	0	0	0	0	0	0	0	0	0.000233683	0.000556266	0.000305183	0	NA	NA	NA	NA	NA	NA	NA	NA	NA
249693	k__Bacteria; p__Bacteroidetes; c__Cytophagia; o__Cytophagales; f__Cytophagaceae; g__; s__		0.00335856	0.00778589	0.00134711	0	0.0016322	0	0	0.00633794	0.00197056	0.0031738	0.00244147	0.0421886	0.00379968	0.0164751	0.00616333	0.0224155	0	0.00480492	0	0.00394992	0.0036361	0.00576037	0.00635677	0.00176084	0.00116842	0	0	0.00275953	0.0025903	0.00643915	0.00935629	0.00217851	0.00166233	0.00371685	0.00114586	0.00374208	0.00544019	0.0208144	-0.373032	0.709124	0.985682	0.0707279	0.943614	0.99978	1.62585	0.103981	0.201912
307593	k__Bacteria; p__Proteobacteria; c__Alphaproteobacteria; o__Rhizobiales; f__Hyphomicrobiaceae; g__Rhodoplanes; s__	nitrate_denitrification;nitrite_denitrification;nitrous_oxide_denitrification;denitrification;nitrite_respiration;aerobic_chemoheterotrophy;nitrate_respiration;nitrate_reduction;nitrogen_respiration;anoxygenic_photoautotrophy_S_oxidizing;anoxygenic_photoautotrophy;photoautotrophy;photoheterotrophy;phototrophy;chemoheterotrophy;	0.00111952	0	0	0	0	0	0	0	0	0	0	0	0	0	0	0.0044831	0	0	0	0	0	0	0	0	0	0	0	0	0.00129515	0	0	0	0.000186587	0	0.00025903	0	0	0.00112077	NA	NA	NA	NA	NA	NA	NA	NA	NA
567307	k__Bacteria; p__Proteobacteria; c__Betaproteobacteria; o__A21b; f__EB1003; g__; s__		0	0	0	0	0	0	0.00160844	0	0.00197056	0	0	0	0	0	0	0	0	0	0	0	0	0.00288018	0	0	0	0	0	0.00275953	0	0	0	0	0	0.000480031	0.0007158	0.000551907	0	0	NA	NA	NA	NA	NA	NA	NA	NA	NA
807447	k__Bacteria; p__Bacteroidetes; c__Flavobacteriia; o__Flavobacteriales; f__Cryomorphaceae; g__; s__		0	0.00194647	0.00404133	0	0.0016322	0.00306373	0	0	0	0.0031738	0.00244147	0	0.00379968	0	0	0	0.00246475	0	0.00286029	0.00789983	0.00181805	0.00288018	0	0.00352168	0.00233683	0.00556266	0.00402658	0	0.0025903	0.00321958	0.00133661	0	0.0021361	0.0026317	0.00179074	0.00239121	0.00189444	0	-0.0881614	0.929748	0.985799	0.114342	0.908966	0.99978	-0.250784	0.801981	NA
3922904	k__Bacteria; p__Acidobacteria; c__Acidobacteria-6; o__iii1-15; f__; g__; s__		0	0	0	0	0	0	0	0	0	0	0	0.00324528	0	0	0	0	0	0	0	0	0	0	0	0	0	0	0.00134219	0	0	0	0	0	0	0	0.000268438	0	0	0.00081132	NA	NA	NA	NA	NA	NA	NA	NA	NA
166838	k__Bacteria; p__Proteobacteria; c__Betaproteobacteria; o__Burkholderiales; f__Comamonadaceae; g__Rubrivivax; s__	aerobic_chemoheterotrophy;chemoheterotrophy;	0	0	0	0	0	0	0	0	0	0	0.00122073	0	0	0	0	0	0	0	0	0.00394992	0	0.00576037	0	0	0	0.00278133	0	0	0	0	0	0	0	0.00161838	0	0.000556266	0.000305183	0	NA	NA	NA	-0.265209	0.790849	0.99978	NA	NA	NA
4405643	k__Bacteria; p__Planctomycetes; c__Phycisphaerae; o__WD2101; f__; g__; s__		0	0	0.00134711	0.00269339	0	0	0	0	0	0	0.0036622	0	0	0	0.00205444	0	0	0	0	0	0	0.00288018	0	0	0	0	0	0	0.0025903	0	0.00267322	0	0.000224518	0.000928928	0.000518061	0	0.00209747	0	NA	NA	NA	NA	NA	NA	0.942896	0.345734	NA
4405640	k__Bacteria; p__Verrucomicrobia; c__[Pedosphaerae]; o__[Pedosphaerales]; f__Ellin517; g__; s__		0.00223904	0	0.00269422	0	0	0	0	0.00316897	0.00591168	0.0031738	0	0	0	0	0	0	0.00246475	0	0.00143014	0	0	0.00576037	0	0	0	0	0	0	0.00129515	0	0.00267322	0	0.00147136	0.000960061	0.00144137	0.00126855	0.000668306	0	-0.342694	0.731829	0.985682	0.222364	0.82403	0.99978	-0.285727	0.775087	NA
670399	k__Bacteria; p__Bacteroidetes; c__[Saprospirae]; o__[Saprospirales]; f__Chitinophagaceae; g__Niastella; s__		0	0	0	0	0	0	0	0.00316897	0	0	0	0	0	0	0	0	0	0	0	0.00394992	0	0	0	0	0	0.0194693	0	0.00275953	0	0.00965873	0	0	0	0.000658319	0	0.00701131	0	0	NA	NA	NA	2.23595	0.0253548	0.99978	NA	NA	NA
3182953	k__Bacteria; p__Proteobacteria; c__Alphaproteobacteria; o__Rhodospirillales; f__Rhodospirillaceae; g__; s__		0.00111952	0	0	0.00269339	0.0016322	0.00306373	0	0.00316897	0	0	0	0	0	0	0	0	0	0	0	0	0.00181805	0	0	0	0	0	0	0	0	0.00321958	0	0	0.000761628	0.000959518	0	0.00127771	0	0	-0.683547	0.494262	0.985682	0.219028	0.826628	0.99978	NA	NA	NA
1041394	k__Bacteria; p__Proteobacteria; c__Gammaproteobacteria; o__Pseudomonadales; f__Pseudomonadaceae; g__; s__		0.058215	0.0194647	0.0107769	0.00808016	0.0261152	0.00919118	0.00643376	0.00316897	0.00394112	0.015869	0.0256354	0.0324528	0.0227981	0.0164751	0.0431433	0.044831	0.00862664	0.0192197	0.00715072	0.0118497	0.0545415	0.0144009	0.0127135	0.00176084	0.0128526	0.00556266	0.0120797	0.0137977	0.0181321	0.00965873	0.041435	0.0501057	0.027571	0.0137011	0.0106879	0.0096114	0.0332529	0.0359661	-2.07003	0.0384496	0.985682	-0.581358	0.560999	0.99978	2.35919	0.0183147	0.0617041
3142375	k__Bacteria; p__Actinobacteria; c__Thermoleophilia; o__Gaiellales; f__Gaiellaceae; g__; s__		0	0	0	0	0	0	0	0	0	0	0	0	0	0	0	0	0	0	0.00143014	0	0	0	0.00158919	0	0	0	0	0	0	0	0	0	0.000238357	0	0	0	0	0	NA	NA	NA	NA	NA	NA	NA	NA	NA
1041464	k__Bacteria; p__Planctomycetes; c__Planctomycetia; o__Planctomycetales; f__Planctomycetaceae; g__Planctomyces; s__		0	0	0	0	0	0	0	0	0	0	0	0	0	0	0.00205444	0	0	0	0	0	0	0	0.00158919	0	0	0	0	0	0	0	0	0	0	0	0	0	0.000513611	0	NA	NA	NA	NA	NA	NA	NA	NA	NA
539866	k__Bacteria; p__Proteobacteria; c__Gammaproteobacteria; o__Thiotrichales; f__Piscirickettsiaceae; g__; s__		0.700819	0.445742	0.161653	0.172377	1.80521	0.863971	0.665895	0.209152	0.411847	0.25073	1.04006	0.788603	1.00692	0.992627	1.11351	0.833856	0.717243	0.355564	0.463367	0.438441	0.756309	0.362903	0.851808	0.429646	0.615755	0.261445	0.511375	0.344942	0.429991	0.30264	0.999786	1.35721	0.767434	0.439833	0.526972	0.273782	1.04007	0.993074	-1.18878	0.234527	0.985682	-1.37606	0.168802	0.99978	1.77135	0.0765028	0.162856
4419154	k__Bacteria; p__Acidobacteria; c__Acidobacteria-6; o__iii1-15; f__mb2424; g__; s__		0	0	0	0.00538677	0.0016322	0	0.00321688	0.0126759	0.00197056	0	0.00488293	0	0.0303974	0	0.00205444	0	0.00246475	0	0	0	0.00181805	0	0.0158919	0.00176084	0	0	0.00402658	0	0.00129515	0.00321958	0.0147027	0.00217851	0.000985834	0.000897795	0.00210183	0.00317909	0.0130094	0.000544627	0.800528	0.423405	0.985682	0.902806	0.366629	0.99978	2.19003	0.0285221	0.0829179
539862	k__Bacteria; p__Proteobacteria; c__Deltaproteobacteria; o__Myxococcales; f__; g__; s__		0.00671712	0.00194647	0.00404133	0	0.0048966	0	0.00482532	0	0.00394112	0.0031738	0	0	0	0	0.00205444	0	0.00123238	0.00480492	0.00572058	0	0.00545415	0	0	0	0.00233683	0	0.00805315	0.00551907	0.00129515	0.00321958	0.00267322	0	0.00467703	0.00112523	0.00409032	0.00238249	0.00118192	0	-0.31776	0.750667	0.985682	0.71286	0.475932	0.99978	-1.35554	0.175245	0.294405
548868	k__Bacteria; p__Verrucomicrobia; c__[Pedosphaerae]; o__[Pedosphaerales]; f__auto67_4W; g__; s__		0.00111952	0	0.00134711	0	0.0114254	0.00306373	0	0	0	0	0	0.00324528	0	0	0.00410889	0	0	0	0	0	0.0036361	0.00288018	0	0.00352168	0	0.00278133	0	0	0	0	0	0	0.00292135	0.000990652	0	0.000556266	0.00102722	0.00081132	-1.90926	0.0562284	0.985682	-0.0547008	0.956377	0.99978	NA	NA	NA
589189	k__Bacteria; p__Planctomycetes; c__Planctomycetia; o__Planctomycetales; f__Planctomycetaceae; g__Planctomyces; s__		0.00335856	0.00194647	0.00134711	0.00269339	0.0016322	0.00306373	0	0.00316897	0.00197056	0	0.00488293	0.00649056	0.00379968	0.0123564	0	0.0224155	0.00246475	0	0	0.00394992	0.00181805	0.00288018	0.00317839	0.00528253	0	0	0.00268438	0.00551907	0	0	0.00534645	0.0174281	0.00177011	0.00242228	0.000930989	0.00173761	0.00350727	0.0146726	-0.73522	0.462206	0.985682	-0.120217	0.904311	0.99978	1.18175	0.237304	NA
755250	k__Bacteria; p__Armatimonadetes; c__[Fimbriimonadia]; o__[Fimbriimonadales]; f__[Fimbriimonadaceae]; g__Fimbriimonas; s__		0	0	0.00269422	0	0	0	0	0	0	0	0	0	0	0	0	0	0.00123238	0	0	0	0	0	0	0	0	0	0	0	0	0	0	0	0.000654433	0	0	0	0	0	NA	NA	NA	NA	NA	NA	NA	NA	NA
4437901	k__Bacteria; p__Proteobacteria; c__Alphaproteobacteria; o__Rhizobiales; f__; g__; s__		0	0.00389294	0	0	0.0032644	0	0	0	0.00394112	0	0	0.00324528	0.00759936	0.0164751	0	0.0179324	0.00123238	0	0	0.00394992	0.00181805	0.00864055	0.00317839	0	0	0.0111253	0.00134219	0.00551907	0	0.00321958	0.00267322	0	0.00105247	0.00274724	0.00105666	0.00397279	0.00256815	0.0094132	-0.0551821	0.955993	0.990615	0.5565	0.577869	0.99978	0.398128	0.690536	NA
4437903	k__Bacteria; p__Proteobacteria; c__Gammaproteobacteria; o__Xanthomonadales; f__Sinobacteraceae; g__; s__		0	0	0	0.00538677	0	0	0	0	0	0	0	0.00973583	0	0.0164751	0	0	0.00123238	0	0.00143014	0	0	0	0	0	0	0.00278133	0	0	0	0.00321958	0	0.00217851	0.000443754	0.000897795	0	0.00120018	0	0.00709737	NA	NA	NA	0.219553	0.82622	0.99978	NA	NA	NA
533472	k__Bacteria; p__Acidobacteria; c__Solibacteres; o__Solibacterales; f__; g__; s__		0	0.00583942	0	0	0	0	0	0	0	0	0	0	0	0	0	0	0	0	0	0.00789983	0	0.00288018	0	0	0	0.0194693	0.00134219	0	0	0.00321958	0	0	0	0.00276991	0.000268438	0.00453778	0	0	NA	NA	NA	0.713748	0.475383	0.99978	NA	NA	NA
1024520	k__Bacteria; p__Proteobacteria; c__Betaproteobacteria; o__Burkholderiales; f__Comamonadaceae; g__Comamonas; s__	aerobic_chemoheterotrophy;chemoheterotrophy;	0	0.00194647	0	0	0.0016322	0	0	0.00633794	0	0	0	0	0	0	0.00205444	0	0	0.0144148	0	0	0	0	0	0	0	0	0	0.00275953	0	0	0	0	0.000272033	0.00272687	0	0.00181949	0.000513611	0	NA	NA	NA	0.0577338	0.953961	0.99978	NA	NA	NA
570486	k__Bacteria; p__Actinobacteria; c__Actinobacteria; o__Actinomycetales; f__Streptomycetaceae; g__Streptomyces; s__	aerobic_chemoheterotrophy;chemoheterotrophy;	0.00335856	0	0	0	0	0.00306373	0.00321688	0	0	0	0.0122073	0.0129811	0.00379968	0	0.0595788	0.0268986	0.00123238	0.00480492	0.00429043	0	0.0036361	0	0.00317839	0.00176084	0.00116842	0	0.00671096	0.00551907	0.00518061	0.00643915	0.00801967	0.00871403	0.00208624	0.00131144	0.00325537	0.00239164	0.0209014	0.0121484	0.74574	0.455824	0.985682	0.694299	0.487495	0.99978	2.71032	0.0067219	0.0308458
1059748	k__Bacteria; p__WPS-2; c__; o__; f__; g__; s__		0	0	0.00134711	0	0.0016322	0	0	0	0	0	0	0	0	0	0	0	0	0	0	0	0	0	0	0	0	0	0	0	0	0	0	0	0.000496552	0	0	0	0	0	NA	NA	NA	NA	NA	NA	NA	NA	NA
4327995	k__Bacteria; p__Bacteroidetes; c__[Saprospirae]; o__[Saprospirales]; f__Chitinophagaceae; g__; s__		0	0	0	0	0	0.00306373	0.00321688	0	0	0	0	0	0	0	0	0	0	0	0	0.00394992	0	0	0.00158919	0	0	0	0	0	0	0	0	0.00217851	0	0.00116894	0.000643376	0	0	0.000544627	NA	NA	NA	NA	NA	NA	NA	NA	NA
592173	k__Bacteria; p__Bacteroidetes; c__[Saprospirae]; o__[Saprospirales]; f__Chitinophagaceae; g__; s__		0	0	0	0.00269339	0	0.00306373	0	0.00633794	0.00197056	0.015869	0	0	0	0	0	0	0	0	0	0	0	0	0	0	0	0	0	0.00551907	0	0.00643915	0	0	0	0.000959518	0.000394112	0.00683303	0	0	NA	NA	NA	1.9447	0.0518109	0.99978	NA	NA	NA
959195	k__Bacteria; p__Gemmatimonadetes; c__Gemmatimonadetes; o__Gemmatimonadales; f__Ellin5301; g__; s__		0.0179123	0.00583942	0.0552315	0.0134669	0.0212186	0.00919118	0.00804221	0.00316897	0.0472934	0.0031738	0.0036622	0.00649056	0.011399	0	0.00205444	0	0.0135561	0.00480492	0.0243125	0.00394992	0.0072722	0.00288018	0.00794597	0.00880421	0.0151894	0	0.0201329	0.00551907	0.0375594	0.0193175	0.00935629	0.00435701	0.0232505	0.00668876	0.0256435	0.00623586	0.00661799	0.00271189	0.038164	0.969557	0.994063	-0.0688118	0.945139	0.99978	-3.27161	0.00106938	0.00842644
582668	k__Bacteria; p__Cyanobacteria; c__4C0d-2; o__MLE1-12; f__; g__; s__	cyanobacteria;oxygenic_photoautotrophy;photoautotrophy;phototrophy;	0	0	0.00134711	0.00269339	0.0016322	0	0	0.00316897	0	0	0	0.00324528	0	0	0.00205444	0	0.00246475	0	0	0	0	0	0.00158919	0	0.00116842	0.00278133	0	0	0	0.00321958	0.00133661	0	0.000907344	0.000448898	0.000233683	0.00183398	0.000847764	0.00081132	-0.586112	0.5578	0.985682	0.70418	0.48132	0.99978	0.381042	0.703172	NA
828752	k__Bacteria; p__Acidobacteria; c__[Chloracidobacteria]; o__PK29; f__; g__; s__		0.0324661	0.00973236	0.0215538	0.0215471	0.0587592	0.0122549	0.00482532	0.00316897	0.00394112	0	0.0122073	0.00324528	0.0683943	0.0205939	0.0842322	0.0224155	0.0110914	0.00480492	0.0143014	0.0315993	0.0218166	0.0172811	0.0222487	0.0211301	0.0151894	0.008344	0.0469767	0.0110381	0.0453303	0.00965873	0.0267322	0.0152495	0.0266647	0.0162033	0.0232526	0.00644197	0.0478915	0.0153761	-0.137044	0.890996	0.985682	-1.59632	0.110417	0.99978	0.814961	0.415094	0.546762
330902	k__Bacteria; p__Proteobacteria; c__Betaproteobacteria; o__Burkholderiales; f__Oxalobacteraceae; g__; s__		0.00111952	0.00194647	0.00269422	0.131976	0.0032644	0.0183824	0.00160844	0.0348587	0.00591168	0.0126952	0.00244147	0.00324528	0	0.00411879	0.00821777	0	0.00616189	0.00960984	0.00143014	0.00394992	0.00181805	0.00864055	0.00317839	0.00176084	0.00116842	0.00278133	0.00134219	0.00275953	0.00129515	0.0193175	0.00668306	0.0108925	0.00274804	0.0290842	0.00226518	0.0144824	0.00433557	0.00456415	-0.468796	0.639216	0.985682	-1.11844	NA	NA	0.851137	0.394693	0.525759
514057	k__Bacteria; p__Proteobacteria; c__Alphaproteobacteria; o__Rhizobiales; f__Rhodobiaceae; g__Afifella; s__		0	0	0	0	0	0	0	0	0	0	0	0	0.00759936	0	0	0	0	0	0	0	0	0	0	0	0	0	0.00134219	0	0	0	0	0	0	0	0.000268438	0	0.00189984	0	NA	NA	NA	NA	NA	NA	NA	NA	NA
4403421	k__Bacteria; p__Planctomycetes; c__Planctomycetia; o__Pirellulales; f__Pirellulaceae; g__; s__		0.0111952	0.0136253	0.00673555	0.00538677	0.0016322	0.00612745	0.00965065	0.00316897	0.00788224	0.00634759	0.00976586	0.00973583	0.0189984	0.00823757	0.00616333	0.0403479	0.00862664	0.0144148	0.00572058	0.0197496	0.0109083	0.00576037	0.00476758	0.00528253	0.00584208	0.00556266	0.00134219	0.0082786	0.00647576	0	0.00801967	0.0217851	0.00746974	0.010844	0.00623858	0.00467157	0.0107368	0.0200266	-0.610375	0.541613	0.985682	-1.14252	0.253237	0.99978	0.559339	0.57593	0.694493
873645	k__Bacteria; p__Proteobacteria; c__Gammaproteobacteria; o__Chromatiales; f__; g__; s__		0	0.00583942	0.00134711	0.00808016	0	0.00306373	0	0	0	0	0	0	0.00379968	0	0.00410889	0	0	0	0	0.00394992	0	0.0115207	0.00158919	0	0	0	0	0.0110381	0	0.00321958	0.00267322	0	0.000224518	0.00540899	0	0.00285154	0.00264545	0	NA	NA	NA	-0.695914	0.486483	0.99978	1.28005	0.200529	NA
627091	k__Bacteria; p__Acidobacteria; c__Acidobacteria-6; o__iii1-15; f__; g__; s__		0	0	0	0	0.0016322	0	0	0	0	0	0	0	0	0	0	0	0	0	0.00143014	0	0	0	0	0	0.00116842	0	0	0	0.00129515	0	0	0	0.000510391	0	0.000492714	0	0	0	0.0918546	0.926814	0.985682	NA	NA	NA	NA	NA	NA
1108417	k__Bacteria; p__Proteobacteria; c__Alphaproteobacteria; o__Rhodospirillales; f__Rhodospirillaceae; g__; s__		0	0	0.00673555	0	0	0	0.00321688	0.00316897	0.00197056	0	0	0	0	0	0	0	0.00123238	0	0	0	0	0	0	0	0	0	0	0	0	0	0	0	0.00132799	0	0.00103749	0.000633794	0	0	-0.414133	0.678777	0.985682	NA	NA	NA	NA	NA	NA
365415	k__Bacteria; p__Proteobacteria; c__Gammaproteobacteria; o__Xanthomonadales; f__Sinobacteraceae; g__Steroidobacter; s__		0.0291075	0.136253	0.0188595	0.0404008	0.0179542	0.0398284	0.0241266	0.354925	0.017735	0.56811	0.0329598	0.0454339	0.0417965	0.0906133	0.0267078	0.0762127	0.0308094	0.0720738	0.0157316	0.0355492	0.0290888	0.141129	0.0429082	0.0281735	0.0175262	0.559048	0.0161063	0.160053	0.0362643	0.22537	0.0334153	0.0653552	0.0235918	0.0775391	0.0223517	0.373501	0.0337198	0.0694038	-0.213474	0.830957	0.985682	4.44536	8.77439e-06	0.0291617	0.556682	0.577745	0.696007
4398400	k__Bacteria; p__Acidobacteria; c__[Chloracidobacteria]; o__RB41; f__Ellin6075; g__; s__		0	0.00194647	0	0	0	0	0	0	0	0	0	0	0	0	0	0	0	0	0	0	0	0	0	0	0.00116842	0	0	0.0193167	0	0	0	0	0	0.000324412	0.000233683	0.00386335	0	0	NA	NA	NA	NA	NA	NA	NA	NA	NA
4409932	k__Bacteria; p__Planctomycetes; c__Planctomycetia; o__Gemmatales; f__Gemmataceae; g__Gemmata; s__		0.00223904	0	0.00269422	0	0	0.00306373	0.00160844	0	0	0	0.00244147	0	0	0	0	0	0.00246475	0	0	0	0	0	0.00317839	0	0.00350525	0	0.00268438	0	0.00518061	0	0.00133661	0	0.001233	0.000510621	0.00259574	0	0.00094452	0	0.92306	0.355976	0.985682	NA	NA	NA	-0.88537	0.375957	NA
371783	k__Bacteria; p__Actinobacteria; c__Thermoleophilia; o__Solirubrobacterales; f__Solirubrobacteraceae; g__; s__		0.00335856	0.00389294	0.00673555	0.0107735	0.0032644	0.00306373	0.00321688	0	0.00591168	0	0.0158695	0.00324528	0.0151987	0	0.00205444	0.0044831	0.00492951	0	0.00858087	0.0118497	0	0.0115207	0.0206595	0.00176084	0.0116842	0.00278133	0.00536877	0.0193167	0.0116564	0.00965873	0.00935629	0	0.00447815	0.00685012	0.00756757	0.00635136	0.0106197	0.00193209	1.14678	0.251474	0.985682	0.0614541	0.950998	0.99978	0.254923	0.798782	0.865837
510937	k__Bacteria; p__Proteobacteria; c__Deltaproteobacteria; o__Myxococcales; f__; g__; s__		0	0.00583942	0.00134711	0.00269339	0.0048966	0.00306373	0.00160844	0.00316897	0.00394112	0.0031738	0	0.00324528	0	0	0.00616333	0	0.00123238	0	0.00143014	0	0.00181805	0	0	0	0	0.00556266	0	0	0.00129515	0	0.00534645	0	0.00178738	0.00193275	0.00136894	0.00238109	0.00287744	0.00081132	-0.363849	0.715971	0.985682	0.141409	0.887547	0.99978	0.734415	0.462696	NA
557722	k__Bacteria; p__Proteobacteria; c__Alphaproteobacteria; o__; f__; g__; s__		0	0.00194647	0.00134711	0	0	0	0	0	0.00197056	0	0.00244147	0	0	0	0.0164355	0.0044831	0	0	0	0	0	0	0.00158919	0.00176084	0	0	0	0	0	0	0	0	0.000224518	0.000324412	0.000394112	0	0.00471925	0.00112077	NA	NA	NA	NA	NA	NA	1.77204	0.0763871	NA
1079792	k__Bacteria; p__Planctomycetes; c__Planctomycetia; o__Gemmatales; f__Gemmataceae; g__; s__		0	0	0	0	0	0	0	0	0	0	0	0	0	0	0	0	0	0	0	0	0	0	0	0.00176084	0	0	0	0	0.00129515	0	0	0	0	0	0.00025903	0	0	0	NA	NA	NA	NA	NA	NA	NA	NA	NA
510248	k__Bacteria; p__Planctomycetes; c__Planctomycetia; o__Pirellulales; f__Pirellulaceae; g__; s__		0.00335856	0.00973236	0.00134711	0	0.0065288	0.00919118	0.00321688	0.00316897	0.0098528	0.0031738	0.00244147	0	0	0	0.0102722	0	0.00123238	0.00480492	0.00143014	0.0118497	0.00545415	0.00864055	0	0.00352168	0.00350525	0	0.00134219	0	0.00388546	0.00321958	0.00534645	0.00653552	0.00322519	0.00736979	0.00436052	0.00191247	0.00451503	0.00163388	0.476241	0.633903	0.985682	-1.48881	0.136538	0.99978	0.00388003	0.996904	0.99775
1120344	k__Bacteria; p__Actinobacteria; c__MB-A2-108; o__0319-7L14; f__; g__; s__		0.00111952	0	0	0.00269339	0	0	0.00160844	0.00316897	0	0	0	0	0	0	0	0	0.00369713	0	0.00143014	0	0	0	0.00158919	0	0.00467366	0.00278133	0.00134219	0	0	0	0	0	0.00104113	0.000448898	0.00152486	0.00119006	0	0	0.386677	0.698995	0.985682	0.45092	0.652047	0.99978	-1.0571	0.290468	NA
812809	k__Bacteria; p__Acidobacteria; c__Acidobacteria-5; o__; f__; g__; s__		0.158972	0.0681265	0.0781324	0.0296272	0.109357	0.033701	0.0434279	0.0190138	0.0394112	0.0253904	0.0512708	0.0259622	0.0341971	0.00823757	0.0472522	0.0179324	0.094893	0.0432443	0.130143	0.0276494	0.14908	0.0460829	0.0270163	0.211301	0.109831	0.0222507	0.146299	0.0358739	0.16837	0.0386349	0.0962361	0.0457486	0.120096	0.0414052	0.101468	0.0282327	0.057239	0.0244702	-0.414761	0.678317	0.985682	-1.03657	0.299936	0.99978	-1.8171	0.0692014	0.152531
1013060	k__Bacteria; p__Actinobacteria; c__Acidimicrobiia; o__Acidimicrobiales; f__EB1017; g__; s__		0.00447808	0	0.00673555	0.0161603	0	0	0	0	0	0.0031738	0	0	0	0	0.00205444	0	0	0	0.00143014	0	0.00181805	0	0.00158919	0	0.00467366	0	0.00134219	0	0.0025903	0	0.00133661	0	0.0024103	0.00269339	0.00172123	0.000634759	0.000847764	0	-0.394442	0.693255	0.985682	NA	NA	NA	-0.641895	0.520941	NA
539390	k__Bacteria; p__Proteobacteria; c__Alphaproteobacteria; o__Rhizobiales; f__Rhizobiaceae; g__Agrobacterium; s__	aerobic_chemoheterotrophy;chemoheterotrophy;	0.00111952	0	0.00134711	0	0	0.00306373	0	0	0	0.0031738	0	0	0	0	0	0.0089662	0	0	0	0	0	0	0	0	0	0	0	0	0	0	0	0	0.000411105	0.000510621	0	0.000634759	0	0.00224155	NA	NA	NA	NA	NA	NA	NA	NA	NA
357342	k__Bacteria; p__Actinobacteria; c__Actinobacteria; o__Actinomycetales; f__; g__; s__		0	0	0	0	0	0	0	0	0	0	0	0	0	0	0	0	0	0	0	0	0	0	0	0.00176084	0	0	0	0	0.00129515	0	0	0	0	0	0.00025903	0	0	0	NA	NA	NA	NA	NA	NA	NA	NA	NA
812801	k__Bacteria; p__Acidobacteria; c__Acidobacteria-6; o__iii1-15; f__; g__; s__		0	0	0	0	0	0	0	0	0	0	0	0	0	0	0	0	0.00123238	0	0	0	0	0	0	0	0.00116842	0	0	0	0	0	0	0.00217851	0.000205396	0	0.000233683	0	0	0.000544627	NA	NA	NA	NA	NA	NA	NA	NA	NA
16939	k__Bacteria; p__Proteobacteria; c__Deltaproteobacteria; o__Bdellovibrionales; f__Bdellovibrionaceae; g__Bdellovibrio; s__bacteriovorus	predatory_or_exoparasitic;	0.00223904	0	0.00134711	0	0	0	0	0	0	0	0	0	0	0	0	0.0089662	0	0	0	0	0	0	0.00158919	0	0	0.00556266	0	0	0	0	0	0.0108925	0.000597692	0	0	0.00111253	0	0.00496468	NA	NA	NA	NA	NA	NA	NA	NA	NA
4348411	k__Bacteria; p__Planctomycetes; c__Planctomycetia; o__Planctomycetales; f__Planctomycetaceae; g__Planctomyces; s__		0.00111952	0	0	0	0	0	0	0	0	0	0.00122073	0	0	0	0	0	0	0	0	0	0	0	0	0	0	0	0	0	0	0	0	0	0.000186587	0	0	0	0.000305183	0	NA	NA	NA	NA	NA	NA	NA	NA	NA
173955	k__Bacteria; p__Proteobacteria; c__Betaproteobacteria; o__Burkholderiales; f__Comamonadaceae; g__Methylibium; s__		0	0	0	0	0	0	0	0.00633794	0	0	0	0	0	0	0	0	0	0	0.00143014	0	0	0	0	0	0	0	0	0	0	0	0	0	0.000238357	0	0	0.00126759	0	0	NA	NA	NA	NA	NA	NA	NA	NA	NA
534265	k__Bacteria; p__Actinobacteria; c__Actinobacteria; o__Actinomycetales; f__Mycobacteriaceae; g__Mycobacterium; s__		0	0	0.00134711	0	0	0	0	0	0	0	0	0	0	0	0	0	0.00123238	0	0	0	0	0	0	0.00176084	0.00116842	0	0	0	0	0	0	0	0.000429914	0	0.000233683	0	0	0	-0.174694	0.86132	0.985682	NA	NA	NA	NA	NA	NA
205772	k__Bacteria; p__Actinobacteria; c__Actinobacteria; o__Actinomycetales; f__Microbacteriaceae; g__; s__		0	0	0	0	0	0	0	0	0	0	0	0	0	0	0	0	0	0	0	0	0	0	0	0	0	0	0	0	0	0	0.00133661	0.00217851	0	0	0	0	0.000334153	0.000544627	NA	NA	NA	NA	NA	NA	NA	NA	NA
29377	k__Bacteria; p__Nitrospirae; c__Nitrospira; o__Nitrospirales; f__0319-6A21; g__; s__	aerobic_nitrite_oxidation;nitrification;	0	0	0	0	0	0	0	0	0	0	0	0	0	0	0.00205444	0	0	0	0	0	0	0	0	0	0	0	0	0	0	0	0.00400984	0	0	0	0	0	0.00151607	0	NA	NA	NA	NA	NA	NA	NA	NA	NA
137984	k__Bacteria; p__Proteobacteria; c__Deltaproteobacteria; o__Myxococcales; f__; g__; s__		0	0	0	0	0	0	0	0	0.00197056	0	0	0	0	0	0	0	0	0	0	0	0.00181805	0	0	0	0	0	0	0	0	0	0	0	0.000303008	0	0.000394112	0	0	0	NA	NA	NA	NA	NA	NA	NA	NA	NA
216497	k__Bacteria; p__Firmicutes; c__Bacilli; o__Bacillales; f__Planococcaceae; g__Sporosarcina; s__ginsengi		0	0	0	0	0	0	0	0	0	0	0	0	0	0	0.00205444	0	0.00123238	0	0	0	0	0	0	0	0.00116842	0	0	0	0	0	0.00133661	0	0.000205396	0	0.000233683	0	0.000847764	0	NA	NA	NA	NA	NA	NA	0.381042	0.703172	NA
564025	k__Bacteria; p__Actinobacteria; c__Actinobacteria; o__Actinomycetales; f__Micromonosporaceae; g__; s__		0.0167928	0.00778589	0.0229009	0.0134669	0.0114254	0.00612745	0.00321688	0.0253518	0.00591168	0.0190428	0.0073244	0.0259622	0.00379968	0.0823757	0.00410889	0.0134493	0.00123238	0.0816836	0.0114412	0.00789983	0.0145444	0.0950461	0.00794597	0.00704337	0.00350525	0.025032	0.0134219	0.0193167	0.0129515	0.022537	0.00801967	0.013071	0.0130562	0.035335	0.00780145	0.0222561	0.00581316	0.0337146	-1.18794	0.234859	0.985682	-0.60056	0.548133	0.99978	-0.746573	0.455321	0.588574
810371	k__Bacteria; p__Planctomycetes; c__Phycisphaerae; o__WD2101; f__; g__; s__		0.0123147	0.00194647	0.012124	0.00808016	0.0048966	0	0.0112591	0.00316897	0.00788224	0.00634759	0.0036622	0	0.0151987	0.0164751	0.00410889	0.0044831	0.00862664	0	0.00572058	0	0.00545415	0	0.00635677	0.0651512	0.00350525	0.00556266	0.0107375	0.00275953	0.0129515	0.00321958	0.00534645	0.00871403	0.00818945	0.0016711	0.00926713	0.00421167	0.00707906	0.00741807	0.180251	0.856955	0.985682	0.913406	0.361029	0.99978	-1.22083	0.222149	0.349868
1117404	k__Bacteria; p__Bacteroidetes; c__[Saprospirae]; o__[Saprospirales]; f__; g__; s__		0.00111952	0	0	0	0	0	0	0	0	0	0	0	0	0	0	0	0	0	0.00143014	0	0	0	0	0	0	0.00278133	0	0	0	0	0	0.00217851	0.000424944	0	0	0.000556266	0	0.000544627	NA	NA	NA	NA	NA	NA	NA	NA	NA
583130	k__Bacteria; p__Proteobacteria; c__Alphaproteobacteria; o__Rhodospirillales; f__Acetobacteraceae; g__; s__		0.00111952	0.00973236	0	0	0	0	0.00482532	0	0	0	0	0	0.00379968	0	0	0	0.00123238	0.00480492	0	0.00394992	0.00181805	0.00576037	0	0	0	0.00556266	0	0.0082786	0.00129515	0	0	0	0.000694991	0.00404126	0.0012241	0.00276825	0.00094992	0	0.380852	0.703313	0.985682	-0.265044	0.790976	0.99978	-0.492032	0.622697	NA
4347495	k__Bacteria; p__Planctomycetes; c__Planctomycetia; o__Gemmatales; f__Gemmataceae; g__; s__		0	0	0.00134711	0	0	0	0	0	0	0	0	0.00324528	0	0	0	0	0	0	0	0	0	0	0	0	0	0	0	0	0	0	0	0	0.000224518	0	0	0	0	0.00081132	NA	NA	NA	NA	NA	NA	NA	NA	NA
364546	k__Bacteria; p__Actinobacteria; c__Actinobacteria; o__Actinomycetales; f__; g__; s__		0.00223904	0.00583942	0.00269422	0.00538677	0.0065288	0.00306373	0.00804221	0.0158448	0.0098528	0.00952139	0.00122073	0.00324528	0	0.00411879	0	0	0.0123238	0.00480492	0.00143014	0.0118497	0.00181805	0	0.00635677	0	0.00233683	0.00556266	0.00671096	0	0	0	0.00133661	0.00217851	0.00450567	0.00515743	0.00538856	0.00618578	0.000639336	0.00238564	0.152862	0.878507	0.985682	0.449122	0.653343	0.99978	-1.9056	0.0567016	0.133119
1122827	k__Bacteria; p__Chloroflexi; c__Ktedonobacteria; o__Thermogemmatisporales; f__Thermogemmatisporaceae; g__; s__		0	0	0.00404133	0	0	0	0	0	0	0	0	0	0	0	0	0	0	0	0	0	0	0	0	0	0	0	0	0	0	0	0	0	0.000673555	0	0	0	0	0	NA	NA	NA	NA	NA	NA	NA	NA	NA
512873	k__Bacteria; p__Chloroflexi; c__S085; o__; f__; g__; s__		0.00223904	0	0.00134711	0	0.0114254	0.00306373	0	0	0.00197056	0	0.0134281	0	0	0	0.00205444	0	0.00246475	0	0.00143014	0	0	0	0	0	0.00116842	0.00278133	0.00268438	0	0.00129515	0	0.00534645	0	0.00315107	0.000510621	0.0014237	0.000556266	0.00520724	0	-0.987543	0.323376	0.985682	NA	NA	NA	1.60397	0.10872	0.207359
237992	k__Bacteria; p__Proteobacteria; c__Betaproteobacteria; o__; f__; g__; s__		0	0.00194647	0	0	0.0016322	0	0	0	0	0	0	0	0	0	0	0	0.00123238	0	0	0	0	0	0.00317839	0	0.00116842	0	0.00134219	0	0	0	0.00133661	0	0.00047743	0.000324412	0.000502121	0	0.000334153	0	0.100303	0.920104	0.985682	NA	NA	NA	-0.115162	0.908317	NA
143692	k__Bacteria; p__Proteobacteria; c__Alphaproteobacteria; o__Rickettsiales; f__; g__; s__	intracellular_parasites;	0	0	0	0	0	0.00306373	0	0.00316897	0	0.0031738	0	0	0	0	0.00205444	0	0	0	0	0	0	0	0	0	0	0.00278133	0	0	0	0	0	0	0	0.000510621	0	0.00182482	0.000513611	0	NA	NA	NA	0.702711	0.482236	0.99978	NA	NA	NA
1091225	k__Bacteria; p__Actinobacteria; c__Thermoleophilia; o__Solirubrobacterales; f__; g__; s__		0.00111952	0	0	0	0	0	0	0	0	0	0.00122073	0	0	0	0.00205444	0	0	0	0	0	0	0	0.00158919	0	0	0	0	0	0	0	0.00133661	0	0.000186587	0	0	0	0.00115295	0	NA	NA	NA	NA	NA	NA	0.825684	0.408984	NA
307869	k__Bacteria; p__Bacteroidetes; c__Sphingobacteriia; o__Sphingobacteriales; f__; g__; s__		0	0	0	0	0	0	0	0	0	0	0.00122073	0	0	0	0	0	0	0	0	0	0	0	0	0.00352168	0.00116842	0	0	0	0	0	0	0	0	0	0.000233683	0	0.000305183	0	NA	NA	NA	NA	NA	NA	NA	NA	NA
137180	k__Bacteria; p__Armatimonadetes; c__Armatimonadia; o__FW68; f__; g__; s__		0	0	0	0	0	0	0	0.00633794	0	0.015869	0	0	0	0.00411879	0	0	0	0.00960984	0	0	0	0	0	0	0	0	0	0	0.00129515	0	0	0	0	0.00160164	0.00025903	0.00444138	0	0.0010297	NA	NA	NA	1.25261	0.210349	0.99978	NA	NA	NA
728271	k__Bacteria; p__Proteobacteria; c__Deltaproteobacteria; o__; f__; g__; s__		0.00111952	0	0	0.00269339	0.0016322	0.00612745	0.00160844	0	0	0	0	0.00324528	0.00379968	0	0	0	0.00246475	0	0.00143014	0.00789983	0	0	0.00158919	0	0	0	0.00268438	0.00275953	0	0.00321958	0.0120295	0	0.00110777	0.00278678	0.000858565	0.00119582	0.0039573	0.00081132	-0.236897	0.812736	0.985682	-0.38359	0.701282	0.99978	1.25449	0.209663	NA
1128776	k__Bacteria; p__Proteobacteria; c__Alphaproteobacteria; o__Rhizobiales; f__Hyphomicrobiaceae; g__Rhodoplanes; s__	nitrate_denitrification;nitrite_denitrification;nitrous_oxide_denitrification;denitrification;nitrite_respiration;aerobic_chemoheterotrophy;nitrate_respiration;nitrate_reduction;nitrogen_respiration;anoxygenic_photoautotrophy_S_oxidizing;anoxygenic_photoautotrophy;photoautotrophy;photoheterotrophy;phototrophy;chemoheterotrophy;	0.0291075	0.00778589	0.0511902	0.0242405	0.0522304	0.0367647	0.0337773	0.0221828	0.066999	0.0444332	0.00976586	0.00649056	0.011399	0.0164751	0.0225989	0.0089662	0.0308094	0.00960984	0.0643565	0.0710985	0.0599956	0.0489631	0.0111244	0.0140867	0.028042	0.0305946	0.0510033	0.0137977	0.0608722	0.0289762	0.00801967	0.00871403	0.0479483	0.0330771	0.0481387	0.0279969	0.0129459	0.0101615	-0.0274355	0.978112	0.996018	-0.150663	0.880241	0.99978	-4.02875	5.60739e-05	0.000914238
2804995	k__Bacteria; p__Proteobacteria; c__Gammaproteobacteria; o__Pseudomonadales; f__Moraxellaceae; g__; s__		0	0	0	0	0	0	0	0.00316897	0.00197056	0	0	0	0	0	0.00821777	0	0	0	0	0	0.00181805	0	0	0	0	0	0	0	0	0	0.00267322	0.00217851	0.000303008	0	0.000394112	0.000633794	0.00272275	0.000544627	NA	NA	NA	NA	NA	NA	1.19869	0.23065	NA
1115374	k__Bacteria; p__Proteobacteria; c__Alphaproteobacteria; o__; f__; g__; s__		0	0	0	0.00269339	0	0	0.00160844	0	0	0	0.00122073	0	0	0	0	0	0	0	0	0	0	0	0.00158919	0	0	0	0	0	0	0	0	0	0	0.000448898	0.000321688	0	0.000305183	0	NA	NA	NA	NA	NA	NA	NA	NA	NA
826597	k__Bacteria; p__Actinobacteria; c__Actinobacteria; o__Actinomycetales; f__Kineosporiaceae		0	0	0	0	0.0016322	0	0	0	0	0	0	0	0	0	0	0	0	0	0	0	0	0	0	0	0.00116842	0	0	0	0	0	0	0	0.000272033	0	0.000233683	0	0	0	NA	NA	NA	NA	NA	NA	NA	NA	NA
223030	k__Bacteria; p__Gemmatimonadetes; c__Gemm-1; o__; f__; g__; s__		0	0.00194647	0.00134711	0	0	0	0	0	0	0	0.00122073	0	0	0	0	0	0	0	0	0	0	0	0.00158919	0	0	0	0	0	0	0	0	0.00217851	0.000224518	0.000324412	0	0	0.000305183	0.000544627	NA	NA	NA	NA	NA	NA	NA	NA	NA
808758	k__Bacteria; p__Proteobacteria; c__Alphaproteobacteria; o__Sphingomonadales; f__Sphingomonadaceae; g__Novosphingobium; s__	aerobic_chemoheterotrophy;chemoheterotrophy;	0	0.00194647	0	0	0	0.00306373	0.00160844	0	0.00197056	0	0	0	0.00379968	0	0	0	0	0	0	0	0	0	0	0	0	0	0	0.00551907	0.00129515	0	0	0	0	0.000835033	0.000974831	0.00110381	0.00094992	0	0.842545	0.399483	0.985682	0.227065	0.820373	0.99978	-0.308188	0.757939	NA
561452	k__Bacteria; p__Actinobacteria; c__Thermoleophilia; o__Gaiellales; f__Gaiellaceae; g__; s__		0.0459003	0.0272506	0.0646613	0.0269339	0.073449	0.00919118	0.0482532	0.00633794	0.0413818	0.0126952	0.209966	0.0486792	0.151987	0.0123564	0.0493066	0.0044831	0.0234152	0.0144148	0.0529153	0.0157997	0.0418151	0.0288018	0.17799	0.130302	0.0502419	0.0111253	0.0389236	0.0193167	0.0440352	0.0193175	0.261976	0.0239636	0.0503594	0.0203986	0.0445671	0.0137585	0.168309	0.0223706	-0.566395	0.571125	0.985682	-0.891735	0.372535	0.99978	3.23444	0.00121881	0.0093135
4385485	k__Bacteria; p__Verrucomicrobia; c__[Spartobacteria]; o__[Chthoniobacterales]; f__[Chthoniobacteraceae]; g__DA101; s__		0.00111952	0	0.00134711	0	0	0	0.00160844	0	0.00197056	0	0.00122073	0	0	0	0	0	0.00123238	0	0	0	0	0	0	0	0.00350525	0	0	0	0.00129515	0	0	0	0.000616501	0	0.00167588	0	0.000305183	0	0.78215	0.434126	0.985682	NA	NA	NA	-0.820343	0.41202	NA
502910	k__Bacteria; p__Proteobacteria; c__Alphaproteobacteria; o__Sphingomonadales; f__Sphingomonadaceae; g__Sphingobium; s__	aerobic_chemoheterotrophy;chemoheterotrophy;	0.00111952	0.00194647	0.00269422	0.00269339	0.008161	0.0122549	0.00321688	0.00633794	0.00394112	0	0.00122073	0.0876225	0	0.0988509	0.00616333	0.0224155	0.00369713	0.0192197	0.00286029	0.0118497	0.00181805	0.00576037	0	0	0.00350525	0.00556266	0.00268438	0.0082786	0.00129515	0.00965873	0	0	0.0033917	0.00895409	0.00292856	0.00596759	0.00184602	0.0522222	-0.250836	0.801941	0.985682	-0.238012	0.811872	0.99978	-0.647186	0.517512	0.643748
822874	k__Bacteria; p__Proteobacteria; c__Alphaproteobacteria; o__Rhizobiales; f__Hyphomicrobiaceae; g__Hyphomicrobium; s__	aerobic_chemoheterotrophy;chemoheterotrophy;	0.0179123	0.0136253	0.0161653	0.00538677	0.0212186	0.0214461	0.0160844	0.0158448	0.017735	0.00952139	0.00488293	0.00649056	0.00759936	0.00823757	0.0143811	0.0044831	0.0110914	0.0192197	0.00858087	0.0157997	0.0072722	0.0259217	0.00317839	0.00528253	0.0151894	0.00278133	0.00805315	0.0137977	0.0129515	0.022537	0.00267322	0.00653552	0.0137068	0.0168999	0.0140027	0.0128965	0.00738415	0.00643669	-0.11579	0.907819	0.985682	-0.425913	0.670171	0.99978	-1.87602	0.0606523	0.13903
1099157	k__Bacteria; p__Proteobacteria; c__Gammaproteobacteria; o__Legionellales; f__Coxiellaceae; g__Aquicella; s__	intracellular_parasites;	0.00111952	0	0.00269422	0	0	0.00306373	0	0	0	0	0	0	0	0	0	0	0.00246475	0	0	0.00394992	0.00181805	0	0	0	0	0	0	0	0.00129515	0	0	0	0.00134942	0.00116894	0.00025903	0	0	0	-0.939335	0.347559	0.985682	NA	NA	NA	NA	NA	NA
4446414	k__Bacteria; p__Acidobacteria; c__Sva0725; o__Sva0725; f__; g__; s__		0	0	0	0	0	0	0	0	0	0	0.0036622	0	0	0	0	0	0	0	0	0	0	0	0	0	0	0	0	0	0	0	0	0	0	0	0	0	0.00091555	0	NA	NA	NA	NA	NA	NA	NA	NA	NA
4346429	k__Bacteria; p__Verrucomicrobia; c__Opitutae; o__Opitutales; f__Opitutaceae; g__Opitutus; s__	fermentation;nitrate_reduction;chemoheterotrophy;	0	0	0.00134711	0.00269339	0	0	0.00160844	0	0.00197056	0	0.00122073	0	0	0	0	0	0	0	0	0	0	0	0	0	0	0	0	0	0.0025903	0	0	0.00217851	0.000224518	0.000448898	0.00123386	0	0.000305183	0.000544627	0.820107	0.412155	0.985682	NA	NA	NA	-0.527491	0.597853	NA
688259	k__Bacteria; p__Actinobacteria; c__Actinobacteria; o__Actinomycetales; f__Micromonosporaceae; g__; s__		0.0145538	0.0194647	0	0.00808016	0.0097932	0	0.00482532	0.00950691	0.00394112	0.0031738	0.00122073	0.00649056	0	0	0.00821777	0	0.00492951	0.00480492	0.00143014	0.00789983	0.00909025	0.00288018	0.00794597	0.00704337	0.00467366	0.00556266	0.00402658	0.0137977	0.00388546	0.00965873	0.00534645	0.00435701	0.00663281	0.0071883	0.00427043	0.00833995	0.00369624	0.00271189	-0.934618	0.349985	0.985682	0.262775	0.792724	0.99978	-0.358898	0.719671	0.80883
538512	k__Bacteria; p__Proteobacteria; c__Betaproteobacteria; o__A21b; f__EB1003; g__; s__		0.00447808	0	0.00673555	0.00538677	0.0016322	0	0.0209097	0.00633794	0.0236467	0.0031738	0.00244147	0.00324528	0	0	0.00205444	0	0.00616189	0	0.00429043	0	0	0	0.00158919	0	0.00584208	0.008344	0.00134219	0.00551907	0.00518061	0.00643915	0.00267322	0.00217851	0.00388302	0.000897795	0.0113843	0.00596279	0.00179228	0.00135595	1.88438	0.059514	0.985682	1.82295	0.0683104	0.99978	-2.52209	0.0116658	0.0452067
770614	k__Bacteria; p__Proteobacteria; c__Deltaproteobacteria; o__Spirobacillales; f__; g__; s__		0	0	0	0	0.0016322	0	0.00160844	0	0.00394112	0	0.00122073	0	0.00759936	0	0	0	0	0.00480492	0	0	0	0	0.00158919	0	0	0	0	0.00275953	0	0	0	0	0.000272033	0.00080082	0.00110991	0.000551907	0.00220502	0	0.590236	0.555032	0.985682	NA	NA	NA	0.174483	0.861486	NA
640043	k__Bacteria; p__Actinobacteria; c__Thermoleophilia; o__Gaiellales; f__Gaiellaceae; g__; s__		0.00111952	0	0.00134711	0.00538677	0	0	0.00160844	0	0.00197056	0.0031738	0	0	0.00759936	0	0	0	0	0	0.00286029	0	0	0	0.0206595	0	0.00233683	0	0	0.00275953	0.00129515	0	0.00668306	0	0.00088782	0.000897795	0.0014422	0.00118667	0.00357061	0	0.371581	0.710205	0.985682	0.218193	0.827279	0.99978	0.608842	0.542629	NA
369289	k__Bacteria; p__Actinobacteria; c__Actinobacteria; o__Actinomycetales; f__Micromonosporaceae		0.00895616	0.0311436	0.00808266	0.137363	0.0097932	0.0551471	0.014476	0.459501	0.0118234	0.323727	0.0109866	0.0162264	0.0151987	0.0123564	0.00821777	0.0224155	0.0147885	0.30271	0.0128713	0.0987479	0.0145444	0.129608	0.0111244	0.00528253	0.0210315	0.0472826	0.00536877	0.0524311	0.0233127	0.241468	0.00935629	0.0152495	0.011506	0.125787	0.0152025	0.224882	0.0109398	0.0165619	0.904404	0.365781	0.985682	1.67398	0.0941338	0.99978	-1.30989	0.190234	0.31174
813868	k__Bacteria; p__Proteobacteria; c__Alphaproteobacteria; o__Rhizobiales; f__Beijerinckiaceae; g__; s__		0	0	0	0	0	0	0	0	0	0	0	0	0	0	0	0	0	0	0	0	0	0	0.00158919	0	0.00116842	0	0	0	0	0	0	0	0	0	0.000233683	0	0	0	NA	NA	NA	NA	NA	NA	NA	NA	NA
264768	k__Bacteria; p__Actinobacteria; c__Acidimicrobiia; o__Acidimicrobiales; f__JdFBGBact; g__; s__		0.00223904	0.0136253	0	0	0	0	0	0.00316897	0	0	0.00244147	0	0	0	0.00205444	0.0044831	0	0	0.00143014	0	0.00545415	0	0.00158919	0	0.00116842	0	0.00134219	0	0.00129515	0	0.00133661	0	0.00152056	0.00227088	0.000761152	0.000633794	0.00145813	0.00112077	-0.43828	0.661183	0.985682	NA	NA	NA	0.394414	0.693276	NA
557938	k__Bacteria; p__Proteobacteria; c__Alphaproteobacteria; o__Rhizobiales; f__Beijerinckiaceae; g__; s__		0	0	0	0	0	0	0	0	0	0	0	0	0	0	0	0	0	0	0.00143014	0	0	0	0	0	0.00116842	0	0	0	0	0	0	0	0.000238357	0	0.000233683	0	0	0	NA	NA	NA	NA	NA	NA	NA	NA	NA
577289	k__Bacteria; p__Proteobacteria; c__Alphaproteobacteria; o__Rhizobiales		0	0.00583942	0.00269422	0.0107735	0.0016322	0	0.00160844	0.00316897	0	0.0031738	0	0.0356981	0	0	0.00205444	0.0089662	0.00246475	0	0.00286029	0	0.00181805	0	0	0.00176084	0	0.00556266	0.00134219	0	0.00129515	0.00643915	0.00133661	0.00435701	0.00191159	0.00276883	0.000849157	0.00366892	0.000847764	0.0122553	-0.755307	0.450065	0.985682	0.218876	0.826746	0.99978	-0.0549616	0.956169	NA
980525	k__Bacteria; p__Actinobacteria; c__Thermoleophilia; o__Solirubrobacterales; f__; g__; s__		0	0.00194647	0	0	0	0	0	0	0	0	0	0	0	0	0.00205444	0	0	0	0	0	0	0	0	0	0	0	0.00268438	0.00275953	0	0	0	0.00217851	0	0.000324412	0.000536877	0.000551907	0.000513611	0.000544627	NA	NA	NA	NA	NA	NA	NA	NA	NA
4397065	k__Bacteria; p__Planctomycetes; c__Planctomycetia; o__Planctomycetales; f__Planctomycetaceae; g__Planctomyces; s__		0	0.00194647	0	0	0	0	0	0	0	0	0.00122073	0	0	0	0	0	0	0	0	0	0	0	0	0	0	0	0	0	0	0	0.00133661	0	0	0.000324412	0	0	0.000639336	0	NA	NA	NA	NA	NA	NA	NA	NA	NA
3036442	k__Bacteria; p__Acidobacteria; c__Acidobacteria-6; o__iii1-15; f__; g__; s__		0.0145538	0	0.0202066	0.0107735	0.0424372	0.00306373	0.00482532	0.00950691	0.0098528	0.00634759	0.00854513	0.00324528	0.0379968	0.00411879	0.00821777	0.0044831	0.019718	0	0.0314632	0.00394992	0.0236346	0.00288018	0.0699245	0.022891	0.0303788	0.0111253	0.0161063	0.0082786	0.0181321	0.00965873	0.0227224	0.00217851	0.0253356	0.00344456	0.0158591	0.00898343	0.0193705	0.00350642	-1.29143	0.196553	0.985682	1.5949	0.110735	0.99978	-0.309887	0.756647	0.834872
294838	k__Bacteria; p__Planctomycetes; c__Phycisphaerae; o__Phycisphaerales; f__; g__; s__		0	0	0	0	0	0	0	0	0	0	0.00610366	0	0	0	0	0	0	0	0	0	0	0	0	0	0	0	0.00134219	0	0.00129515	0	0	0	0	0	0.000527469	0	0.00152592	0	NA	NA	NA	NA	NA	NA	0.697782	0.485314	NA
4243760	k__Bacteria; p__Actinobacteria; c__Thermoleophilia; o__Solirubrobacterales; f__; g__; s__		0	0.0233577	0	0.00269339	0.0016322	0.00306373	0.00160844	0	0.00394112	0	0.0122073	0	0.0379968	0.0164751	0.0225989	0	0.00246475	0.00480492	0.00429043	0	0.0036361	0.00576037	0.0254271	0.00704337	0.00233683	0	0	0.00551907	0.00647576	0	0.0227224	0	0.00200391	0.00661334	0.00287243	0.00110381	0.0238814	0.00411879	0.580554	0.561541	0.985682	-1.676	0.0937387	0.99978	3.56808	0.000359601	0.00385536
239594	k__Bacteria; p__Proteobacteria; c__Alphaproteobacteria; o__Rhodospirillales; f__Rhodospirillaceae; g__; s__		0.00223904	0.00583942	0	0	0	0.00612745	0	0	0	0	0.00122073	0.0194717	0	0	0.00205444	0.0089662	0	0.00480492	0.00143014	0	0	0.00576037	0.00476758	0	0	0	0	0.00551907	0.00129515	0	0	0.013071	0.000611531	0.00375536	0.00025903	0.00110381	0.000818794	0.0103772	-0.382528	0.70207	0.985682	-0.840298	0.400741	0.99978	0.363258	0.716412	NA
234743	k__Bacteria; p__Acidobacteria; c__Acidobacteria-6; o__CCU21; f__; g__; s__		0	0	0	0	0.0016322	0.0153186	0	0.00316897	0	0	0	0	0	0	0	0	0.00246475	0.00480492	0	0	0	0	0.00317839	0	0.00116842	0	0.00134219	0	0	0	0.00133661	0.00435701	0.000682826	0.00335392	0.000502121	0.000633794	0.000334153	0.00108925	-0.110532	0.911988	0.985682	-0.810526	0.417638	0.99978	-0.115162	0.908317	NA
672252	k__Bacteria; p__Acidobacteria; c__Acidobacteriia; o__Acidobacteriales; f__Acidobacteriaceae; g__; s__		0	0	0.00134711	0.00269339	0.0016322	0	0.00321688	0.00633794	0.00394112	0.0190428	0.00122073	0.00324528	0	0	0	0	0.00246475	0	0	0	0.00181805	0	0.00158919	0.00176084	0	0	0	0.00275953	0	0	0	0	0.00121035	0.000448898	0.0014316	0.00562805	0.000305183	0.00081132	-0.00382764	0.996946	0.999424	1.81904	0.0689048	0.99978	-0.560162	0.575369	NA
143343	k__Bacteria; p__Bacteroidetes; c__[Saprospirae]; o__[Saprospirales]; f__Chitinophagaceae; g__; s__		0	0	0.00134711	0	0.0016322	0	0.00321688	0.00633794	0.00591168	0.0031738	0.00122073	0.00324528	0	0	0	0	0.00246475	0	0.00143014	0	0	0.00576037	0	0	0.00116842	0.00278133	0	0	0.00129515	0	0	0	0.0011457	0.000960061	0.00231843	0.00245861	0.000305183	0.00081132	0.603365	0.546266	0.985682	0.706414	0.479931	0.99978	-1.02112	0.307195	NA
547217	k__Bacteria; p__Planctomycetes; c__Planctomycetia; o__Gemmatales; f__Isosphaeraceae; g__; s__		0	0	0.00134711	0	0	0	0.00321688	0	0.00197056	0.0031738	0	0	0	0	0	0	0.00123238	0	0	0	0	0	0	0	0	0	0	0	0	0	0	0	0.000429914	0	0.00103749	0.000634759	0	0	0.3629	0.71668	0.985682	NA	NA	NA	NA	NA	NA
4354368	k__Bacteria; p__Bacteroidetes; c__Cytophagia; o__Cytophagales; f__Cytophagaceae; g__; s__		0.00783664	0.124574	0.00404133	0.0107735	0.0032644	0.0306373	0.00321688	0.0126759	0.00394112	0.00952139	0.0073244	0.139547	0.00379968	0.111207	0.00205444	0.156908	0.00492951	0.0144148	0.00429043	0.0236995	0.0036361	0.00864055	0.00635677	0.00880421	0.00350525	0.0445013	0.00805315	0.0358739	0.00518061	0.0193175	0.00267322	0.267956	0.0046664	0.0354566	0.0047794	0.024378	0.00396294	0.168905	-0.0163096	0.986987	0.996018	-0.661231	0.508464	0.99978	-0.488597	0.625127	0.735272
4306062	k__Bacteria; p__Acidobacteria; c__S035; o__; f__; g__; s__		0.00447808	0	0	0.00538677	0.0048966	0	0.00804221	0.00316897	0.0098528	0.00634759	0.00854513	0	0.0151987	0.00411879	0.00410889	0	0.0160209	0	0.00143014	0	0.0309068	0.00576037	0.00158919	0.00352168	0.0186946	0.00556266	0.0214751	0	0.0440352	0.00321958	0.00801967	0	0.00962209	0.00185786	0.02042	0.00365976	0.0089681	0.0010297	1.88195	0.0598422	0.985682	0.710913	0.477138	0.99978	-2.3719	0.017697	0.0602039
225313	k__Bacteria; p__Verrucomicrobia; c__[Spartobacteria]; o__[Chthoniobacterales]; f__[Chthoniobacteraceae]; g__DA101; s__		0.00223904	0	0.00538844	0	0	0	0.00482532	0.00316897	0.00591168	0	0	0	0	0	0	0	0.00246475	0	0.00572058	0.00394992	0	0	0	0	0.00233683	0	0.00134219	0	0.00129515	0	0.00133661	0	0.00263547	0.000658319	0.00314224	0.000633794	0.000334153	0	0.0234284	0.981309	0.996018	NA	NA	NA	-1.4089	0.158863	NA
227011	k__Bacteria; p__Acidobacteria; c__Acidobacteriia; o__Acidobacteriales; f__Koribacteraceae; g__Candidatus Koribacter; s__		0	0	0	0	0.0016322	0	0	0	0	0	0	0	0	0	0	0	0	0	0	0	0	0	0	0	0	0	0.00134219	0	0	0	0	0.00217851	0.000272033	0	0.000268438	0	0	0.000544627	NA	NA	NA	NA	NA	NA	NA	NA	NA
136325	k__Bacteria; p__Acidobacteria; c__[Chloracidobacteria]; o__PK29; f__; g__; s__		0.0134342	0.0253041	0.00269422	0.0915751	0.0048966	0.00919118	0.00321688	0.00950691	0.00394112	0	0.00122073	0.00324528	0.00759936	0.0659006	0.00205444	0.0089662	0.00369713	0.00480492	0	0.00789983	0.00545415	0.0374424	0.00476758	0	0.00233683	0	0.00134219	0.0082786	0.0025903	0.00643915	0	0.00871403	0.00502939	0.0293696	0.00268547	0.00484493	0.00271863	0.0217065	-1.26078	0.207388	0.985682	-2.81351	0.00490038	0.99978	-0.512765	0.608116	0.721984
10708	k__Bacteria; p__Proteobacteria; c__Deltaproteobacteria; o__Desulfuromonadales; f__Geobacteraceae; g__Geobacter; s__	iron_respiration;	0	0.00194647	0	0	0.0016322	0	0	0	0	0	0	0	0	0	0	0	0.00123238	0	0	0	0	0	0	0	0	0	0	0	0.0025903	0	0	0	0.00047743	0.000324412	0.000518061	0	0	0	0.104979	0.916393	0.985682	NA	NA	NA	NA	NA	NA
4410583	k__Bacteria; p__Proteobacteria; c__Deltaproteobacteria; o__NB1-j; f__NB1-i; g__; s__		0	0	0	0	0	0	0	0	0	0	0.00244147	0	0	0	0	0	0	0	0	0	0	0	0	0	0	0	0	0	0	0	0	0	0	0	0	0	0.000610366	0	NA	NA	NA	NA	NA	NA	NA	NA	NA
218894	k__Bacteria; p__Actinobacteria; c__Acidimicrobiia; o__Acidimicrobiales; f__EB1017; g__; s__		0	0	0	0	0	0	0.00321688	0	0	0.0031738	0	0	0	0	0	0	0	0	0.00143014	0	0	0	0	0	0	0	0	0	0	0	0	0	0.000238357	0	0.000643376	0.000634759	0	0	NA	NA	NA	NA	NA	NA	NA	NA	NA
311035	k__Bacteria; p__Actinobacteria; c__Thermoleophilia; o__Gaiellales; f__Gaiellaceae; g__; s__		0.0425418	0.0194647	0.024248	0.0269339	0.0457016	0.0183824	0.0128675	0.00633794	0.00591168	0.00952139	0.0305183	0.0129811	0.011399	0.0164751	0.0123267	0.0044831	0.0123238	0	0.0157316	0.00789983	0.0454512	0.0172811	0.00794597	0.0404994	0.0292104	0.0139067	0.0322126	0.0248358	0.0310837	0.0128783	0.0935629	0.0174281	0.0309997	0.0149936	0.0222572	0.013496	0.0369517	0.0128419	-0.779367	0.435764	0.985682	-0.220807	0.825243	0.99978	0.840236	0.400776	0.532262
3581990	k__Bacteria; p__Proteobacteria; c__Alphaproteobacteria; o__Rhizobiales; f__Bradyrhizobiaceae; g__; s__		0.0055976	0.0175182	0.00538844	0.0188537	0.0130576	0.0245098	0.00482532	0.0411966	0.0118234	0.0412594	0.00244147	0.0194717	0	0.0123564	0.00616333	0.0089662	0.00616189	0.00480492	0.00715072	0.0197496	0.00545415	0.0201613	0.00953516	0.00352168	0.00233683	0.033376	0.00671096	0.0137977	0.00906607	0.0515132	0.00267322	0.00653552	0.00713507	0.0175996	0.00695251	0.0362286	0.0028195	0.0118324	-0.156858	0.875357	0.985682	2.185	0.0288889	0.99978	-1.45263	0.146326	0.25858
253155	k__Bacteria; p__WS3; c__PRR-12; o__Sediment-1; f__PRR-10; g__; s__		0.0828445	0.0155718	0.074091	0.0134669	0.089771	0.0122549	0.0193013	0.00633794	0.0532051	0.00952139	0.0317391	0	0.0303974	0.0123564	0.0205444	0.0179324	0.0234152	0.00960984	0.0915293	0.00394992	0.105447	0.00864055	0.0381406	0.0404994	0.0292104	0.00556266	0.131535	0.0275953	0.0880704	0.00643915	0.0842066	0.00435701	0.0778496	0.0105823	0.0642644	0.0110913	0.0417219	0.00866144	-0.434523	0.663909	0.985682	0.218859	0.82676	0.99978	-1.32522	0.185099	0.305568
256432	k__Bacteria; p__Elusimicrobia; c__Elusimicrobia; o__FAC88; f__; g__; s__		0.0055976	0.00194647	0.00404133	0	0.0065288	0.0153186	0.00321688	0.00316897	0.00394112	0.0031738	0.00244147	0	0.00759936	0	0.00410889	0.0044831	0.00492951	0.00480492	0.00286029	0.00394992	0.0036361	0	0.00158919	0.00176084	0.00233683	0.00278133	0.00536877	0	0.00388546	0	0.00668306	0.00217851	0.00459894	0.00433666	0.00374981	0.00182482	0.00520819	0.0016654	-0.46073	0.644993	0.985682	-0.614128	0.539131	0.99978	0.132679	0.894447	0.931494
1953633	k__Bacteria; p__Proteobacteria; c__Alphaproteobacteria; o__; f__; g__; s__		0	0.00778589	0.00134711	0	0	0	0	0.00316897	0	0	0.00244147	0	0	0	0.00205444	0	0.00123238	0	0	0	0.00181805	0.00288018	0	0	0.00116842	0.0139067	0	0	0.00129515	0	0.00267322	0	0.000732923	0.00177768	0.000492714	0.00341513	0.00179228	0	-0.119226	0.905096	0.985682	0.567428	0.570423	0.99978	0.78781	0.430808	NA
253403	k__Bacteria; p__Actinobacteria; c__Actinobacteria; o__Actinomycetales; f__Pseudonocardiaceae; g__Saccharopolyspora; s__hirsuta	aerobic_chemoheterotrophy;ureolysis;chemoheterotrophy;	0.00111952	0	0	0	0	0	0	0	0	0	0	0	0.00379968	0	0	0	0	0.00480492	0	0	0	0	0	0	0	0	0	0	0	0	0	0	0.000186587	0.00080082	0	0	0.00094992	0	NA	NA	NA	NA	NA	NA	NA	NA	NA
1105521	k__Bacteria; p__Proteobacteria; c__Alphaproteobacteria; o__Rhodospirillales; f__Rhodospirillaceae; g__; s__		0	0.00194647	0.00134711	0.00538677	0	0	0.00482532	0.0221828	0.00394112	0.047607	0	0.00649056	0	0.00823757	0.00205444	0.0134493	0.00616189	0.0336344	0.00143014	0.00394992	0.00181805	0.00576037	0	0.00176084	0.00116842	0.0111253	0	0.00551907	0.00129515	0.00643915	0.00133661	0	0.00179286	0.00844633	0.002246	0.0185747	0.000847764	0.00704436	0.113196	0.909875	0.985682	1.91762	0.0551594	0.99978	-0.741926	0.458132	NA
819037	k__Bacteria; p__Proteobacteria; c__Betaproteobacteria; o__Burkholderiales; f__Comamonadaceae; g__Hylemonella; s__		0	0.00583942	0.00269422	0.00538677	0	0	0.00160844	0	0	0.0031738	0.00122073	0.00324528	0	0.00823757	0.00410889	0	0.00123238	0	0	0.00394992	0	0	0.00158919	0	0	0.016688	0	0.00275953	0	0.0160979	0	0.0239636	0.000654433	0.00252935	0.000321688	0.00774384	0.0013324	0.00886161	-0.381491	0.702839	0.985682	1.47259	0.140862	0.99978	0.594744	0.552015	NA
1105528	k__Bacteria; p__Proteobacteria; c__Deltaproteobacteria; o__Bdellovibrionales; f__Bdellovibrionaceae; g__Bdellovibrio; s__	predatory_or_exoparasitic;	0	0	0	0	0.0016322	0	0.00160844	0	0.00197056	0	0.00122073	0	0	0	0.00205444	0	0.00123238	0	0	0	0	0	0.00158919	0	0	0	0	0	0	0	0	0	0.00047743	0	0.0007158	0	0.000818794	0	0.109801	0.912567	0.985682	NA	NA	NA	0.11528	0.908223	NA
819038	k__Bacteria; p__Proteobacteria; c__Deltaproteobacteria; o__Myxococcales; f__Haliangiaceae; g__; s__		0.00111952	0.00389294	0	0.00538677	0.0016322	0	0.00160844	0	0	0	0.00122073	0	0	0	0	0	0.00492951	0	0	0.00394992	0.00181805	0.00288018	0	0	0.00584208	0.00556266	0	0	0	0	0	0.00217851	0.00158321	0.00268497	0.0014901	0.00111253	0.000305183	0.000544627	0.0295646	0.976414	0.996018	-0.527851	0.597603	0.99978	-0.766654	0.443287	NA
2094563	k__Bacteria; p__Actinobacteria; c__Actinobacteria; o__Actinomycetales; f__Cellulomonadaceae; g__Demequina; s__		0	0	0	0	0	0	0	0	0.00197056	0	0	0	0	0	0	0	0	0	0	0	0	0.00288018	0	0	0	0	0	0	0	0	0	0	0	0.000480031	0.000394112	0	0	0	NA	NA	NA	NA	NA	NA	NA	NA	NA
960983	k__Bacteria; p__Firmicutes; c__Bacilli; o__Bacillales; f__Paenibacillaceae; g__; s__		0.00111952	0	0	0	0	0	0	0	0	0	0	0	0	0	0	0	0	0	0	0	0	0	0	0	0	0	0	0	0	0	0	0.00217851	0.000186587	0	0	0	0	0.000544627	NA	NA	NA	NA	NA	NA	NA	NA	NA
922149	k__Bacteria; p__Actinobacteria; c__Acidimicrobiia; o__Acidimicrobiales; f__; g__; s__		0.00111952	0.00194647	0.00134711	0.00808016	0	0.00306373	0.00160844	0.00316897	0.00197056	0.0031738	0.0036622	0	0.00379968	0.00411879	0.00205444	0	0.00246475	0	0.00143014	0	0	0.00864055	0.00317839	0	0.00116842	0.008344	0	0.0110381	0	0.00965873	0	0	0.00106025	0.00362182	0.000949483	0.00707672	0.00237908	0.0010297	-0.246887	0.804996	0.985682	1.03685	0.299807	0.99978	0.578529	0.562907	NA
881726	k__Bacteria; p__Firmicutes; c__Bacilli; o__Bacillales; f__Paenibacillaceae; g__Paenibacillus; s__chondroitinus	aerobic_chemoheterotrophy;chemoheterotrophy;	0	0.00194647	0	0	0	0	0	0	0	0	0	0	0	0	0	0	0	0	0	0	0	0	0	0	0.00116842	0	0	0	0	0	0.00133661	0.00217851	0	0.000324412	0.000233683	0	0.000334153	0.000544627	NA	NA	NA	NA	NA	NA	NA	NA	NA
3364423	k__Bacteria; p__Proteobacteria; c__Betaproteobacteria; o__Rhodocyclales; f__Rhodocyclaceae; g__K82; s__		0	0	0	0	0	0	0	0	0	0	0	0	0	0	0	0	0.00492951	0	0	0	0.00181805	0.00288018	0	0	0	0	0	0	0	0	0	0	0.00112459	0.000480031	0	0	0	0	NA	NA	NA	NA	NA	NA	NA	NA	NA
1546867	k__Bacteria; p__Actinobacteria; c__Acidimicrobiia; o__Acidimicrobiales; f__C111; g__; s__		0	0.00389294	0	0	0	0	0	0	0	0	0.00122073	0.00324528	0	0	0	0	0	0	0	0	0	0	0.00158919	0	0.00116842	0	0	0	0	0	0	0.00217851	0	0.000648824	0.000233683	0	0.000305183	0.00135595	NA	NA	NA	NA	NA	NA	NA	NA	NA
1134607	k__Bacteria; p__Proteobacteria; c__Alphaproteobacteria; o__Rhodospirillales; f__Rhodospirillaceae; g__Azospirillum; s__	nitrogen_fixation;aerobic_chemoheterotrophy;ureolysis;chemoheterotrophy;	0	0.00389294	0	0	0	0	0	0	0	0	0	0	0	0	0	0	0	0	0	0	0	0	0	0	0	0	0	0	0	0.00321958	0	0	0	0.000648824	0	0.000643915	0	0	NA	NA	NA	NA	NA	NA	NA	NA	NA
256021	k__Bacteria; p__Planctomycetes; c__Planctomycetia; o__Gemmatales; f__Gemmataceae; g__; s__		0.00111952	0	0	0	0	0	0	0	0.00197056	0	0.00122073	0	0	0	0	0	0	0	0	0	0	0	0.00317839	0	0	0	0	0	0	0	0.00534645	0	0.000186587	0	0.000394112	0	0.0016418	0	NA	NA	NA	NA	NA	NA	0.93221	0.351228	NA
56109	k__Bacteria; p__Proteobacteria; c__Betaproteobacteria; o__; f__; g__; s__		0	0	0.00134711	0	0	0	0	0	0	0.0031738	0	0	0	0.00411879	0	0	0.00123238	0	0	0	0	0	0	0	0	0	0	0	0	0.00321958	0	0	0.000429914	0	0	0.00127867	0	0.0010297	NA	NA	NA	NA	NA	NA	NA	NA	NA
624830	k__Bacteria; p__Proteobacteria; c__Alphaproteobacteria; o__Caulobacterales; f__Caulobacteraceae; g__; s__		0	0	0	0	0	0	0	0	0	0.0031738	0	0	0	0	0	0	0.00123238	0	0	0	0	0	0	0	0	0	0	0.00275953	0	0	0	0	0.000205396	0	0	0.00118667	0	0	NA	NA	NA	NA	NA	NA	NA	NA	NA
191331	k__Bacteria; p__Proteobacteria; c__Deltaproteobacteria; o__Syntrophobacterales; f__Syntrophobacteraceae; g__; s__		0.00671712	0	0	0.00538677	0.0048966	0.00306373	0.0225182	0.00950691	0.017735	0.00634759	0.00122073	0	0	0	0.00205444	0	0.0110914	0.00960984	0.00429043	0.00789983	0.0181805	0.0172811	0.00476758	0.00352168	0.00701049	0.008344	0.00671096	0.0082786	0.00518061	0	0.00534645	0.00217851	0.00752934	0.00720688	0.0118311	0.00649542	0.00215541	0.000544627	1.03685	0.299808	0.985682	0.160943	0.872138	0.99978	-2.60047	0.00930974	0.0387504
65691	k__Bacteria; p__Chloroflexi; c__S085; o__; f__; g__; s__		0.00111952	0	0	0	0	0	0	0	0	0	0.00122073	0	0	0	0.00410889	0	0	0.00480492	0	0	0	0	0.00317839	0.00176084	0	0	0	0	0.00129515	0	0	0	0.000186587	0.00080082	0.00025903	0	0.0013324	0	NA	NA	NA	NA	NA	NA	0.61437	0.538971	NA
4290381	k__Bacteria; p__Proteobacteria; c__Alphaproteobacteria; o__Rhodobacterales; f__Hyphomonadaceae; g__; s__		0.0526174	0.0798054	0.0188595	0.0430942	0.0750812	0.220588	0.040211	0.0950691	0.0275878	0.0952139	0.0463879	0.136302	0.0417965	0.177108	0.104777	0.183807	0.0308094	0.124928	0.0128713	0.110598	0.0290888	0.0864055	0.0619785	0.0211301	0.0385577	0.119597	0.0174485	0.0800265	0.0388546	0.0611719	0.0494547	0.0980328	0.0365546	0.110903	0.0325319	0.0902157	0.0606039	0.148812	-0.399047	0.689859	0.985682	-0.321633	0.747731	0.99978	1.26457	0.206024	0.331023
561844	k__Bacteria; p__Actinobacteria; c__Acidimicrobiia; o__Acidimicrobiales; f__; g__; s__		0	0.00194647	0	0	0	0	0	0	0	0	0.00122073	0	0.00379968	0	0	0	0	0	0	0	0	0	0	0	0	0	0	0	0	0	0	0	0	0.000324412	0	0	0.0012551	0	NA	NA	NA	NA	NA	NA	NA	NA	NA
813195	k__Bacteria; p__Verrucomicrobia; c__Verrucomicrobiae; o__Verrucomicrobiales; f__Verrucomicrobiaceae; g__; s__	aerobic_chemoheterotrophy;chemoheterotrophy;	0	0	0	0	0	0	0	0	0	0	0	0	0	0.00411879	0	0	0	0	0	0.00394992	0	0	0	0	0	0	0	0	0	0	0	0	0	0.000658319	0	0	0	0.0010297	NA	NA	NA	NA	NA	NA	NA	NA	NA
561842	k__Bacteria; p__Proteobacteria; c__Alphaproteobacteria; o__Ellin329; f__; g__; s__		0	0	0	0	0	0	0.00160844	0	0.00394112	0	0.00122073	0	0	0	0	0	0	0	0	0.00394992	0	0.00288018	0.00158919	0	0	0	0	0	0	0	0.00133661	0	0	0.00113835	0.00110991	0	0.000639336	0	NA	NA	NA	NA	NA	NA	-0.120544	0.904053	NA
754628	k__Bacteria; p__Proteobacteria; c__Alphaproteobacteria; o__Rhizobiales; f__Methylocystaceae; g__; s__	methanotrophy;methylotrophy;hydrocarbon_degradation;chemoheterotrophy;	0.00447808	0.00778589	0.0444546	0.0377074	0.0016322	0.00919118	0.0514701	0.0316897	0.13991	0.120604	0.00610366	0.0129811	0.00759936	0.00823757	0.00821777	0.0089662	0.0394361	0.0240246	0.0128713	0.0276494	0.0127263	0.0172811	0.00794597	0.00528253	0.0105157	0.016688	0.00671096	0.00551907	0.00518061	0.0193175	0.00534645	0.0152495	0.0192664	0.0206066	0.0427574	0.0387637	0.00681681	0.0113586	1.12939	0.258733	0.985682	1.47123	0.141229	0.99978	-3.27729	0.0010481	0.00831431
578951	k__Bacteria; p__Gemmatimonadetes; c__Gemmatimonadetes; o__Gemmatimonadales; f__Gemmatimonadaceae; g__Gemmatimonas; s__		0.00671712	0.0116788	0.00269422	0.00269339	0	0.00612745	0	0.00950691	0	0.0031738	0.00610366	0.00324528	0.00379968	0	0.00205444	0	0.00739426	0.00480492	0.00286029	0.00394992	0	0.00288018	0.00158919	0.00176084	0.00233683	0.00278133	0.00536877	0.0110381	0.0025903	0	0.00534645	0.00653552	0.00327765	0.00535578	0.00205918	0.00530003	0.00432606	0.0024452	-0.733132	0.463478	0.985682	0.0618763	0.950661	0.99978	0.723898	0.469128	0.601368
912669	k__Bacteria; p__Bacteroidetes; c__[Saprospirae]; o__[Saprospirales]; f__Chitinophagaceae; g__; s__		0	0	0	0.00269339	0.0016322	0.0214461	0.00321688	0.00316897	0	0.00952139	0	0	0	0	0	0	0.00123238	0	0	0	0.00181805	0	0	0	0.00116842	0	0.00134219	0	0	0	0.00133661	0	0.000780438	0.00402324	0.0011455	0.00253807	0.000334153	0	0.370272	0.71118	0.985682	-0.384529	0.700586	0.99978	-0.516013	0.605846	NA
2141754	k__Bacteria; p__Proteobacteria; c__Gammaproteobacteria; o__34P16; f__; g__; s__		0	0.00389294	0.00134711	0	0	0.00306373	0.00160844	0	0	0	0.00122073	0	0	0	0.0390344	0.0089662	0.00123238	0	0	0	0	0	0	0.00352168	0	0	0	0	0	0	0	0	0.000429914	0.00115944	0.000321688	0	0.0100638	0.00224155	-0.166447	0.867805	0.985682	NA	NA	NA	2.57219	0.0101057	0.0410495
1111496	k__Bacteria; p__Acidobacteria; c__DA052; o__Ellin6513; f__; g__; s__		0.00671712	0.00194647	0.0794795	0.0808016	0.016322	0.033701	0.139934	0.0823932	0.197056	0.304685	0.0158695	0.00324528	0.011399	0.00823757	0.01849	0.0089662	0.0517598	0.00480492	0.0529153	0.0315993	0.0127263	0.0144009	0.0206595	0.0105651	0.0292104	0.0472826	0.0201329	0.0137977	0.0129515	0.0160979	0.00668306	0.00217851	0.0366534	0.0278757	0.079857	0.0928512	0.0131104	0.00565689	1.29398	0.195671	0.985682	2.05439	0.0399376	0.99978	-3.76287	0.000167973	0.00219295
4337748	k__Bacteria; p__Proteobacteria; c__Alphaproteobacteria; o__Rhizobiales; f__Hyphomicrobiaceae; g__Rhodoplanes; s__	nitrate_denitrification;nitrite_denitrification;nitrous_oxide_denitrification;denitrification;nitrite_respiration;aerobic_chemoheterotrophy;nitrate_respiration;nitrate_reduction;nitrogen_respiration;anoxygenic_photoautotrophy_S_oxidizing;anoxygenic_photoautotrophy;photoautotrophy;photoheterotrophy;phototrophy;chemoheterotrophy;	0.00223904	0	0.00134711	0	0.0016322	0	0	0	0	0	0	0	0	0	0	0.0044831	0	0	0	0	0	0	0	0	0	0	0.00134219	0	0.0025903	0	0	0.00217851	0.000869725	0	0.000786499	0	0	0.0016654	-0.061133	0.951253	0.990547	NA	NA	NA	NA	NA	NA
1111492	k__Bacteria; p__Planctomycetes; c__Planctomycetia; o__Pirellulales; f__Pirellulaceae; g__; s__		0	0	0	0.00269339	0.0048966	0	0	0	0	0.0031738	0.00122073	0.00324528	0.00759936	0	0.00205444	0.0044831	0.00123238	0	0.00286029	0.00394992	0.00181805	0	0.00317839	0	0.00350525	0.00278133	0	0	0	0	0.00133661	0	0.00180122	0.00110722	0.000701049	0.00119103	0.00305279	0.00193209	-0.627017	0.530648	0.985682	0.219028	0.826628	0.99978	0.678067	0.497729	NA
1117661	k__Bacteria; p__Proteobacteria; c__Deltaproteobacteria; o__FAC87; f__; g__; s__		0	0	0	0	0.0016322	0	0	0	0	0	0	0.00324528	0	0	0	0	0.00123238	0	0	0	0	0	0	0	0	0	0	0	0	0.00321958	0	0	0.00047743	0	0	0.000643915	0	0.00081132	NA	NA	NA	NA	NA	NA	NA	NA	NA
331993	k__Bacteria; p__Planctomycetes; c__Phycisphaerae; o__Phycisphaerales; f__; g__; s__		0.00783664	0	0	0	0.008161	0.00306373	0	0	0	0	0.00976586	0.00324528	0.0151987	0	0.0102722	0.0044831	0.00246475	0	0	0	0	0.00288018	0.00476758	0	0.00116842	0	0	0	0	0	0.0106929	0.00435701	0.00307707	0.000990652	0.000233683	0	0.0114824	0.00302135	-1.95264	0.0508627	0.985682	NA	NA	NA	3.4185	0.000629671	0.00574169
2847579	k__Bacteria; p__Proteobacteria; c__Alphaproteobacteria; o__; f__; g__; s__		0.00223904	0.00389294	0.00269422	0	0.0048966	0.00306373	0	0	0	0.0031738	0.0036622	0.00649056	0.00759936	0.00823757	0.0410889	0.0358648	0.00246475	0.00480492	0.00286029	0	0	0.00288018	0.00476758	0.00176084	0.00233683	0.00278133	0	0.00275953	0	0	0.00133661	0.00871403	0.00252582	0.0024403	0.000467366	0.00174293	0.0134218	0.0148267	-1.4489	0.147365	0.985682	-0.108758	0.913395	0.99978	3.01403	0.002578	0.0155914
1902952	k__Bacteria; p__Acidobacteria; c__Acidobacteria-6; o__iii1-15; f__RB40; g__; s__		0	0	0	0	0.0016322	0	0	0	0	0	0	0	0	0	0	0	0.00123238	0	0.00143014	0	0	0	0	0	0.00116842	0	0	0	0	0	0	0	0.000715787	0	0.000233683	0	0	0	-0.391206	0.695645	0.985682	NA	NA	NA	NA	NA	NA
221946	k__Bacteria; p__Verrucomicrobia; c__[Spartobacteria]; o__[Chthoniobacterales]; f__[Chthoniobacteraceae]; g__DA101; s__		0.00111952	0	0	0	0	0	0	0	0	0	0	0	0	0	0	0	0	0	0	0	0	0	0	0.00352168	0.00467366	0	0.00268438	0	0	0	0	0	0.000186587	0	0.00147161	0	0	0	1.20723	0.227342	0.985682	NA	NA	NA	NA	NA	NA
2951283	k__Bacteria; p__Planctomycetes; c__Planctomycetia; o__Planctomycetales; f__Planctomycetaceae; g__Planctomyces; s__		0.00223904	0.00194647	0.00134711	0.00538677	0.0016322	0.00306373	0	0.00316897	0	0.00634759	0.00488293	0.00324528	0.00379968	0.0123564	0.00410889	0	0	0	0.00143014	0	0	0	0.00317839	0.00352168	0.00116842	0	0.00134219	0.00551907	0.00129515	0	0.00534645	0.00435701	0.00110808	0.00173283	0.000761152	0.00300713	0.00453449	0.00498966	-0.260391	0.794563	0.985682	0.516157	0.605745	0.99978	1.56572	0.117413	NA
1760355	k__Bacteria; p__Proteobacteria; c__Gammaproteobacteria; o__Legionellales; f__Coxiellaceae; g__; s__	intracellular_parasites;	0	0	0	0	0	0	0	0	0	0	0	0	0	0	0	0	0.00123238	0	0	0	0	0	0	0	0	0	0	0	0.00129515	0	0	0	0.000205396	0	0.00025903	0	0	0	NA	NA	NA	NA	NA	NA	NA	NA	NA
1111372	k__Bacteria; p__Planctomycetes; c__Phycisphaerae; o__WD2101; f__; g__; s__		0.0212709	0.00778589	0.0134711	0.00538677	0.0228508	0.00919118	0.0193013	0.00633794	0.0236467	0.0031738	0.00122073	0.00324528	0.00759936	0.00411879	0.0102722	0.0044831	0.0110914	0.00480492	0.0185919	0.00394992	0.0236346	0.0172811	0.0111244	0.0158476	0.0116842	0	0.0161063	0	0.016837	0.00965873	0.00668306	0.00217851	0.0184851	0.00806663	0.0175151	0.00383409	0.00644384	0.00350642	-0.307308	0.758609	0.985682	-1.07793	0.281064	0.99978	-2.66506	0.00769753	0.0340423
4414809	k__Bacteria; p__Verrucomicrobia; c__Opitutae; o__Opitutales; f__Opitutaceae; g__; s__		0	0	0	0	0	0	0	0	0.00197056	0	0	0	0	0	0	0	0	0	0.00143014	0	0	0	0	0	0	0	0	0	0	0	0	0	0.000238357	0	0.000394112	0	0	0	NA	NA	NA	NA	NA	NA	NA	NA	NA
539423	k__Bacteria; p__Bacteroidetes; c__Cytophagia; o__Cytophagales; f__Cytophagaceae; g__; s__		0.00223904	0.00194647	0	0	0.0032644	0.00306373	0	0.0475345	0	0	0.0036622	0.0129811	0	0	0.00205444	0	0	0.00960984	0.00143014	0.00394992	0.00545415	0	0	0.00880421	0	0	0.00671096	0	0.00129515	0	0	0.00435701	0.00206462	0.00309499	0.00160122	0.00950691	0.00142916	0.00433453	-0.102334	0.918492	0.985682	1.4758	0.139998	0.99978	-0.146459	0.883559	NA
821570	k__Bacteria; p__Gemmatimonadetes; c__Gemm-1; o__; f__; g__; s__		0.0111952	0.0253041	0.00404133	0.00808016	0.0212186	0.0122549	0.00321688	0.00316897	0.0098528	0.0031738	0.0036622	0.00973583	0.00379968	0.0205939	0	0	0.00616189	0.0240246	0.00286029	0.0118497	0.00545415	0.00576037	0.00476758	0.00704337	0.00233683	0.008344	0.00805315	0.0303549	0.00388546	0.0289762	0.00267322	0.00653552	0.00848858	0.0145457	0.00546902	0.0148036	0.00253378	0.00921632	-1.07695	0.281504	0.985682	0.265102	0.790931	0.99978	-1.23083	0.218385	0.345703
320742	k__Bacteria; p__Bacteroidetes; c__[Saprospirae]; o__[Saprospirales]; f__; g__; s__		0	0	0	0.00269339	0.0016322	0	0	0	0	0	0	0.00324528	0	0	0	0.0044831	0	0	0	0	0	0	0	0	0.00116842	0	0.00134219	0	0	0	0	0.00217851	0.000272033	0.000448898	0.000502121	0	0	0.00247672	0.328384	0.742621	0.985682	NA	NA	NA	NA	NA	NA
820738	k__Bacteria; p__Actinobacteria; c__Actinobacteria; o__Actinomycetales; f__Streptomycetaceae; g__Streptomyces; s__	aerobic_chemoheterotrophy;chemoheterotrophy;	0.00111952	0	0.00134711	0	0.0032644	0.00306373	0	0	0	0	0	0	0.00379968	0	0	0.0044831	0.00123238	0	0	0	0.00181805	0	0.00317839	0	0.00116842	0	0.00536877	0	0	0.00321958	0.00133661	0	0.00146358	0.000510621	0.00130744	0.000643915	0.00128407	0.00112077	0.0169388	0.986485	0.996018	NA	NA	NA	-0.370937	0.710685	NA
1143937	k__Bacteria; p__Proteobacteria; c__Deltaproteobacteria; o__Myxococcales; f__; g__; s__		0.00671712	0.00973236	0.00134711	0	0.0146898	0.00612745	0.00482532	0	0.00197056	0	0.00854513	0.00973583	0.00759936	0.0164751	0.0102722	0	0.0258799	0.0144148	0.00858087	0.00394992	0.00909025	0.00864055	0.00317839	0.0704337	0.00701049	0	0.00671096	0.00551907	0.00906607	0.00643915	0.00668306	0	0.0110508	0.00714417	0.00591668	0.00239164	0.00827494	0.00655274	-1.33644	0.181406	0.985682	-1.14681	0.251461	0.99978	0.231445	0.816969	0.879307
1117097	k__Bacteria; p__Proteobacteria; c__Alphaproteobacteria; o__Rhizobiales; f__; g__; s__		0	0	0.00134711	0	0.0032644	0	0.00160844	0	0	0.0031738	0.00122073	0.0129811	0	0	0.0287622	0.0089662	0.00123238	0	0	0.00394992	0	0.00288018	0.00158919	0	0	0	0	0	0	0	0.00133661	0	0.000973981	0.00113835	0.000321688	0.000634759	0.00782989	0.00548683	-0.582209	0.560426	0.985682	-0.0547008	0.956377	0.99978	2.36206	0.0181735	0.0613528
255389	k__Bacteria; p__Acidobacteria; c__Acidobacteria-6; o__iii1-15; f__; g__; s__		0.00111952	0	0	0	0	0	0	0.00316897	0	0	0	0	0	0	0	0	0	0	0	0	0	0	0	0	0	0	0	0	0	0	0	0	0.000186587	0	0	0.000633794	0	0	NA	NA	NA	NA	NA	NA	NA	NA	NA
336824	k__Bacteria; p__Proteobacteria; c__Betaproteobacteria; o__Burkholderiales; f__Comamonadaceae; g__; s__		0	0	0	0	0	0.00306373	0	0	0	0	0	0	0	0	0.00205444	0	0	0.00480492	0	0	0	0	0	0	0	0	0	0	0	0.00321958	0	0	0	0.00131144	0	0.000643915	0.000513611	0	NA	NA	NA	-0.0587289	0.953168	0.99978	NA	NA	NA
211201	k__Bacteria; p__Acidobacteria; c__Acidobacteriia; o__Acidobacteriales; f__Koribacteraceae; g__; s__		0	0	0.00269422	0.00269339	0.0016322	0	0.0128675	0.0126759	0.0236467	0.0349118	0.00122073	0	0	0	0	0	0	0.00480492	0.00143014	0.00394992	0	0.00288018	0	0	0.00116842	0.00278133	0	0.00275953	0	0	0	0.00217851	0.000959427	0.00238807	0.00753653	0.0106257	0.000305183	0.000544627	2.30568	0.0211285	0.985682	2.09633	0.0360533	0.99978	-2.29104	0.0219612	0.0698731
222768	k__Bacteria; p__Proteobacteria; c__Alphaproteobacteria; o__Ellin329; f__; g__; s__		0.00223904	0.00194647	0.0134711	0.0242405	0.008161	0.0643382	0.0128675	0.0380276	0.0137939	0.0761711	0.00610366	0	0	0	0.00616333	0	0.00492951	0.00480492	0.00715072	0.0394992	0.00181805	0.0403226	0	0.00352168	0.00350525	0.008344	0.00134219	0	0.00647576	0.0321958	0.00267322	0.00871403	0.0062949	0.029192	0.00759693	0.0309477	0.00373505	0.00217851	0.172242	0.863247	0.985682	0.167362	0.867085	0.99978	-1.13052	0.258257	0.387824
90664	k__Bacteria; p__Proteobacteria; c__Alphaproteobacteria; o__Sphingomonadales; f__Sphingomonadaceae; g__; s__	aerobic_chemoheterotrophy;chemoheterotrophy;	0	0.00194647	0	0.0134669	0.0016322	0.00919118	0	0	0	0.00634759	0	0	0	0.00411879	0.00205444	0	0.00123238	0.00480492	0	0.0157997	0.00181805	0.0259217	0.00158919	0	0.00116842	0.0139067	0.00134219	0.00275953	0.00129515	0.00321958	0	0.00217851	0.000780438	0.0118551	0.000761152	0.00524667	0.000513611	0.00157432	0.133791	0.893567	0.985682	-1.1198	0.262799	0.99978	-0.280992	0.778716	NA
192446	k__Bacteria; p__Bacteroidetes; c__[Saprospirae]; o__[Saprospirales]; f__Saprospiraceae; g__; s__		0	0	0	0	0	0	0	0	0	0	0	0	0	0	0	0	0	0	0	0.00394992	0	0	0	0	0.00116842	0	0.00134219	0	0	0	0	0	0	0.000658319	0.000502121	0	0	0	NA	NA	NA	NA	NA	NA	NA	NA	NA
295725	k__Bacteria; p__Actinobacteria; c__Actinobacteria; o__Actinomycetales; f__Mycobacteriaceae; g__Mycobacterium; s__		0	0	0	0	0	0	0	0	0.00394112	0	0	0	0	0	0	0.0044831	0.00123238	0	0	0	0.00181805	0	0	0	0	0	0	0	0	0	0	0	0.000508404	0	0.000788224	0	0	0.00112077	0.110995	0.911621	0.985682	NA	NA	NA	NA	NA	NA
1042671	k__Bacteria; p__Bacteroidetes; c__[Saprospirae]; o__[Saprospirales]; f__Chitinophagaceae; g__; s__		0	0	0	0	0	0	0	0	0	0	0.00122073	0	0	0	0	0	0.00123238	0	0	0	0	0	0	0	0	0	0	0	0.00129515	0	0	0	0.000205396	0	0.00025903	0	0.000305183	0	NA	NA	NA	NA	NA	NA	NA	NA	NA
513073	k__Bacteria; p__Proteobacteria; c__Alphaproteobacteria; o__Rhizobiales; f__Hyphomicrobiaceae; g__Hyphomicrobium; s__	aerobic_chemoheterotrophy;chemoheterotrophy;	0.0414222	0.120681	0.0282893	0.0484809	0.0587592	0.110294	0.0627292	0.0475345	0.0394112	0.047607	0.0646988	0.168754	0.0759936	0.13592	0.180791	0.125527	0.0382037	0.124928	0.0343235	0.106648	0.0145444	0.0633641	0.0667461	0.0176084	0.0327156	0.0695333	0.0335548	0.077267	0.04274	0.0515132	0.0735137	0.326776	0.0359237	0.0957327	0.0422302	0.058691	0.0987493	0.189244	0.457766	0.64712	0.985682	-1.44004	0.149856	0.99978	1.90747	0.0564594	0.132903
322588	k__Bacteria; p__Acidobacteria; c__Solibacteres; o__Solibacterales; f__; g__; s__		0	0.00583942	0	0.0107735	0.024483	0.00612745	0.00482532	0	0.00197056	0	0.018311	0	0	0.00823757	0.0308166	0.0134493	0.00123238	0	0	0.00394992	0.00545415	0.00288018	0.00317839	0.00176084	0.00116842	0	0.00268438	0	0.0025903	0.00321958	0.00534645	0.00435701	0.00519492	0.00492842	0.0026478	0.000643915	0.0136185	0.00651097	-0.808044	0.419065	0.985682	-1.51615	0.129482	0.99978	2.4558	0.0140573	0.0514851
18546	k__Bacteria; p__Proteobacteria; c__Alphaproteobacteria; o__Rhodospirillales; f__Rhodospirillaceae; g__; s__		0.00223904	0.00194647	0.00673555	0.0511743	0.0032644	0	0.00482532	0.0221828	0	0.047607	0	0	0	0	0.00205444	0	0.00492951	0.00480492	0	0.00394992	0.0072722	0.00576037	0.00158919	0	0.00116842	0	0.00268438	0.00551907	0.00129515	0.00965873	0.00133661	0	0.00407345	0.0112727	0.00199465	0.0169935	0.000847764	0	-1.08167	0.279401	0.985682	0.552625	0.58052	0.99978	-0.721883	0.470366	NA
513078	k__Bacteria; p__Proteobacteria; c__Gammaproteobacteria; o__Enterobacteriales; f__Enterobacteriaceae; g__Erwinia; s__	fermentation;chemoheterotrophy;	0	0	0	0	0	0	0	0	0	0	0	0	0	0	0	0	0	0	0	0	0	0	0	0	0	0	0	0	0	0	0	0.00871403	0	0	0	0	0	0.00217851	NA	NA	NA	NA	NA	NA	NA	NA	NA
268617	k__Bacteria; p__Bacteroidetes; c__[Saprospirae]; o__[Saprospirales]; f__Chitinophagaceae; g__; s__		0.00895616	0.0175182	0.00404133	0.00269339	0.0032644	0.00919118	0	0.00633794	0.00591168	0.0031738	0	0.0292075	0.00379968	0.00411879	0.00205444	0.0044831	0.00739426	0	0.0185919	0.0118497	0.00545415	0.0115207	0	0.00352168	0.0116842	0.025032	0.00805315	0.00275953	0.00906607	0.00965873	0.00133661	0.00653552	0.00795036	0.00879555	0.00694301	0.0093924	0.00179768	0.0110862	-0.297877	0.765797	0.985682	0.198081	0.842982	0.99978	-2.2002	0.0277928	0.0814672
818170	k__Bacteria; p__Acidobacteria; c__EC1113; o__; f__; g__; s__		0.00223904	0	0	0	0	0	0	0	0.00197056	0	0	0	0	0	0.0123267	0	0.00369713	0	0.00143014	0	0.00181805	0.00288018	0.00476758	0.00176084	0	0	0	0	0	0	0.00534645	0	0.00153073	0.000480031	0.000394112	0	0.00441828	0	-1.09003	0.275701	0.985682	NA	NA	NA	1.77766	0.0754598	NA
818174	k__Bacteria; p__Bacteroidetes; c__[Saprospirae]; o__[Saprospirales]; f__Saprospiraceae; g__; s__		0.00671712	0.0272506	0.024248	0.0188537	0.0375406	0.0245098	0.0176929	0.00950691	0.0118234	0.015869	0.0134281	0.0356981	0.0151987	0.0123564	0.01849	0.0403479	0.019718	0.0288295	0.0328933	0.047399	0.0127263	0.0172811	0.00953516	0.0369777	0.0163578	0.0194693	0.0335548	0.0248358	0.0129515	0.0160979	0.0280689	0.0370346	0.0223072	0.027354	0.0184761	0.0171558	0.0187964	0.0313592	-0.481301	0.630303	0.985682	-0.956452	0.338844	0.99978	-0.404599	0.685772	0.784437
4390905	k__Bacteria; p__Proteobacteria; c__Alphaproteobacteria; o__Rhodospirillales; f__Rhodospirillaceae; g__; s__		0.00447808	0.00973236	0.0255951	0.0511743	0.008161	0.0122549	0.00643376	0.00633794	0.0098528	0.0031738	0.0390635	0.0356981	0.0569952	0.0123564	0.0780688	0.0493141	0.0110914	0.0240246	0.00143014	0.0118497	0.00545415	0.00288018	0.0429082	0.00352168	0.00934732	0.008344	0.00536877	0.00275953	0.00906607	0.00965873	0.0267322	0.0174281	0.00936831	0.0186527	0.00801374	0.0060548	0.0502149	0.0286991	-0.476136	0.633978	0.985682	-1.85388	0.0637566	0.99978	4.16307	3.14e-05	0.00057861
237058	k__Bacteria; p__Acidobacteria; c__Solibacteres; o__Solibacterales; f__; g__; s__		0.00111952	0	0	0.00538677	0	0.00306373	0.00160844	0.00633794	0.00197056	0.0031738	0.00122073	0	0.00379968	0	0	0	0	0	0	0.0118497	0	0.0144009	0.00158919	0	0	0	0	0	0	0.00321958	0	0.00217851	0.000186587	0.00578353	0.0007158	0.00254626	0.0012551	0.000544627	0.340901	0.733178	0.985682	-0.802848	0.422063	0.99978	0.124636	0.900812	NA
985056	k__Bacteria; p__Proteobacteria; c__Betaproteobacteria; o__Procabacteriales; f__Procabacteriaceae; g__; s__		0	0	0	0	0.0016322	0	0	0	0	0	0	0	0	0	0	0	0	0	0	0	0	0.00288018	0	0	0	0	0	0	0	0	0	0	0.000272033	0.000480031	0	0	0	0	NA	NA	NA	NA	NA	NA	NA	NA	NA
917888	k__Bacteria; p__Bacteroidetes; c__Sphingobacteriia; o__Sphingobacteriales; f__Sphingobacteriaceae; g__; s__		0	0	0.00134711	0	0	0.00612745	0	0.00950691	0	0	0.00122073	0.00324528	0	0	0	0	0.00123238	0.00480492	0	0.00394992	0	0.00288018	0	0	0	0.00556266	0.00134219	0	0	0	0.00133661	0.00217851	0.000429914	0.00296041	0.000268438	0.00301391	0.000639336	0.00135595	-0.166447	0.867805	0.985682	0.307207	0.758686	0.99978	0.3308	0.740795	NA
113334	k__Bacteria; p__WS3; c__PRR-12; o__Sediment-1; f__; g__; s__		0.00111952	0	0	0	0	0	0.00160844	0	0.00197056	0	0.0036622	0.00324528	0.00759936	0	0	0	0	0	0.00143014	0.00394992	0.00181805	0	0.00317839	0.00176084	0.00233683	0	0.00134219	0	0.00129515	0	0.00133661	0.00217851	0.000727952	0.000658319	0.00171064	0	0.00314954	0.00135595	0.785136	0.432374	0.985682	NA	NA	NA	0.272281	0.785406	NA
4356931	k__Bacteria; p__Acidobacteria; c__Solibacteres; o__Solibacterales; f__; g__; s__		0	0	0	0.00269339	0.0016322	0	0	0.0126759	0.00197056	0	0	0	0	0	0	0	0.00123238	0	0.00143014	0	0	0	0	0	0	0	0	0	0	0	0.00133661	0	0.000715787	0.000448898	0.000394112	0.00253518	0.000334153	0	-0.381042	0.703172	0.985682	NA	NA	NA	NA	NA	NA
4356933	k__Bacteria; p__Proteobacteria; c__TA18; o__CV90; f__; g__; s__		0.00223904	0	0.00134711	0.00269339	0	0	0.00321688	0	0.00197056	0.00634759	0.00244147	0	0	0	0.00205444	0	0	0	0	0.00394992	0	0	0	0	0.00116842	0.00278133	0	0	0	0	0.00133661	0	0.000597692	0.00110722	0.00127117	0.00182579	0.00145813	0	0.371981	0.709907	0.985682	0.470156	0.638244	0.99978	0.166781	0.867543	NA
895220	k__Bacteria; p__Proteobacteria; c__Betaproteobacteria; o__Burkholderiales; f__Comamonadaceae		0.00783664	0.0194647	0.0202066	0.0188537	0.0457016	0.0398284	0.0176929	0.0190138	0.00591168	0.0285642	0.00610366	0.0421886	0.00759936	0.00823757	0.0143811	0.0134493	0.00492951	0.00960984	0.00429043	0.0197496	0.00909025	0.0460829	0.00635677	0.00880421	0.00817891	0.0361573	0.00805315	0.0082786	0.0142467	0.0193175	0.00935629	0.0566412	0.0153425	0.0255982	0.0108167	0.0222663	0.0093601	0.0301292	-0.761071	0.446614	0.985682	-0.220053	0.82583	0.99978	-0.740199	0.459179	0.592047
895223	k__Bacteria; p__Acidobacteria; c__Solibacteres; o__Solibacterales; f__Solibacteraceae; g__Candidatus Solibacter; s__		0	0	0.00134711	0.00269339	0.0016322	0	0.00482532	0.00316897	0.00394112	0.0031738	0	0	0	0	0	0	0.00246475	0	0.00143014	0	0	0	0	0	0.00350525	0	0	0	0.00129515	0	0	0	0.0011457	0.000448898	0.00271337	0.00126855	0	0	0.941639	0.346378	0.985682	0.45092	0.652047	0.99978	-1.52285	0.127796	NA
132329	k__Bacteria; p__Proteobacteria; c__Gammaproteobacteria; o__Legionellales; f__Coxiellaceae; g__Aquicella; s__	intracellular_parasites;	0	0	0	0	0	0.00306373	0	0	0	0	0	0	0	0	0	0	0	0	0.00143014	0	0	0	0	0	0.00116842	0.00278133	0	0	0	0.00321958	0	0	0.000238357	0.000510621	0.000233683	0.00120018	0	0	NA	NA	NA	0.4496	0.652999	0.99978	NA	NA	NA
811192	k__Bacteria; p__WS3; c__PRR-12; o__Sediment-1; f__; g__; s__		0	0	0	0	0	0	0	0	0	0	0	0	0	0	0	0	0.00123238	0	0	0	0.00181805	0	0	0	0	0	0	0	0	0	0	0	0.000508404	0	0	0	0	0	NA	NA	NA	NA	NA	NA	NA	NA	NA
591063	k__Bacteria; p__Bacteroidetes; c__[Saprospirae]; o__[Saprospirales]; f__Chitinophagaceae; g__; s__		0.0055976	0.00778589	0.00673555	0.0107735	0.0048966	0.0428922	0.014476	0.351756	0.0118234	0.149168	0.00488293	0.00649056	0.00759936	0.0247127	0.00616333	0.0089662	0.00492951	0.0768787	0.010011	0.0315993	0.00181805	0.0230415	0.00158919	0.00528253	0.0105157	0.0361573	0.00134219	0.077267	0.00647576	0.106246	0.00400984	0.013071	0.00566472	0.0321619	0.0089266	0.144119	0.00566386	0.0133101	0.890736	0.373071	0.985682	4.01058	6.0569e-05	0.10065	-1.22496	0.22059	0.348103
216002	k__Bacteria; p__Planctomycetes; c__Planctomycetia; o__Planctomycetales; f__Planctomycetaceae; g__Planctomyces; s__		0	0	0.00134711	0	0.0032644	0	0.00160844	0	0	0	0	0	0.00379968	0	0	0	0.00123238	0	0.00143014	0	0	0	0	0	0	0	0.00134219	0	0	0	0	0	0.00121234	0	0.000590127	0	0.00094992	0	-0.499635	0.617332	0.985682	NA	NA	NA	-0.105573	0.915921	NA
218539	k__Bacteria; p__Proteobacteria; c__Alphaproteobacteria; o__Rhizobiales; f__Hyphomicrobiaceae; g__Rhodoplanes; s__	nitrate_denitrification;nitrite_denitrification;nitrous_oxide_denitrification;denitrification;nitrite_respiration;aerobic_chemoheterotrophy;nitrate_respiration;nitrate_reduction;nitrogen_respiration;anoxygenic_photoautotrophy_S_oxidizing;anoxygenic_photoautotrophy;photoautotrophy;photoheterotrophy;phototrophy;chemoheterotrophy;	0.00895616	0.00778589	0.0309835	0.0134669	0.0048966	0	0.0209097	0.0126759	0.0137939	0	0	0.00324528	0	0	0.00205444	0.0089662	0.00985902	0	0.0143014	0.0118497	0.0109083	0.00576037	0.00158919	0.0105651	0.0116842	0.00278133	0.0161063	0.00551907	0.0155418	0.00321958	0.00267322	0.00871403	0.0133175	0.00647715	0.0156072	0.00483917	0.00118192	0.00523138	0.325526	0.744783	0.985682	-0.370548	0.710974	0.99978	-3.91866	8.90423e-05	0.00130884
814244	k__Bacteria; p__Proteobacteria; c__Deltaproteobacteria; o__Syntrophobacterales; f__Syntrophobacteraceae; g__; s__		0	0	0	0	0	0	0.00321688	0	0	0	0	0	0.00379968	0	0	0	0	0	0	0	0	0	0	0	0	0	0	0	0	0.00321958	0	0	0	0	0.000643376	0.000643915	0.00094992	0	NA	NA	NA	NA	NA	NA	NA	NA	NA
828254	k__Bacteria; p__Proteobacteria; c__Gammaproteobacteria; o__Xanthomonadales; f__Xanthomonadaceae; g__; s__		0	0	0	0.00269339	0	0	0	0	0	0	0	0	0	0	0	0	0	0	0	0	0	0.00288018	0	0	0	0.00278133	0	0	0	0	0	0	0	0.000928928	0	0.000556266	0	0	NA	NA	NA	-0.0535374	0.957304	0.99978	NA	NA	NA
4466524	k__Bacteria; p__Planctomycetes; c__Planctomycetia; o__Planctomycetales; f__Planctomycetaceae; g__Planctomyces; s__		0	0	0	0	0	0	0	0	0	0	0	0	0	0	0	0	0.00123238	0	0	0.00394992	0.0036361	0	0	0	0	0	0	0	0	0	0	0	0.000811413	0.000658319	0	0	0	0	NA	NA	NA	NA	NA	NA	NA	NA	NA
4412015	k__Bacteria; p__Acidobacteria; c__Sva0725; o__Sva0725; f__; g__; s__		0.00111952	0	0	0	0	0	0	0	0	0	0	0	0	0	0	0	0	0	0	0	0	0	0.00158919	0	0	0	0	0	0	0	0	0	0.000186587	0	0	0	0	0	NA	NA	NA	NA	NA	NA	NA	NA	NA
511514	k__Bacteria; p__Gemmatimonadetes; c__Gemmatimonadetes; o__Ellin5290; f__; g__; s__		0.0403027	0.0175182	0.0404133	0.0242405	0.073449	0.00919118	0.0852474	0.0126759	0.0886752	0.0126952	0.0109866	0.00324528	0.0151987	0.0164751	0.0143811	0.0044831	0.109682	0.0240246	0.0286029	0.0197496	0.0454512	0.0230415	0.0111244	0.0105651	0.089968	0.0194693	0.0362392	0.0165572	0.0271982	0.00321958	0.0120295	0.00217851	0.0563168	0.0196276	0.0654656	0.0129234	0.013149	0.00659551	0.375124	0.707568	0.985682	-0.757223	0.448916	0.99978	-4.71007	2.47633e-06	6.95339e-05
1064235	k__Bacteria; p__Planctomycetes; c__Planctomycetia; o__Planctomycetales; f__Planctomycetaceae; g__Planctomyces; s__		0.00447808	0.00194647	0.00134711	0	0.0016322	0.00306373	0.00321688	0	0.00394112	0.00634759	0.0036622	0	0	0	0.00410889	0	0	0	0.00429043	0.00394992	0.0109083	0	0.00158919	0.0158476	0.00817891	0	0.00268438	0.0082786	0.00777091	0.00321958	0.00400984	0.00871403	0.00377602	0.00149335	0.00515844	0.00356915	0.00294523	0.00217851	0.768699	0.442072	0.985682	0.914292	0.360563	0.99978	-0.90663	0.364603	0.49614
815596	k__Bacteria; p__Acidobacteria; c__Solibacteres; o__Solibacterales; f__Solibacteraceae; g__Candidatus Solibacter; s__		0.00223904	0.00194647	0.00404133	0.00269339	0.0048966	0.00306373	0.00965065	0	0.0157645	0.0126952	0	0	0	0	0	0	0.00985902	0	0.00286029	0	0.00545415	0	0.00158919	0	0.00817891	0	0.00134219	0	0.0025903	0	0.00133661	0.00217851	0.00489174	0.00128393	0.00750531	0.00253904	0.000334153	0.000544627	0.753816	0.45096	0.985682	0.495679	0.620121	0.99978	-2.62943	0.0085527	0.0364572
4439345	k__Bacteria; p__Proteobacteria; c__Betaproteobacteria; o__; f__; g__; s__		0	0	0	0	0	0	0	0	0	0	0.00244147	0	0	0	0	0	0	0	0	0	0.0036361	0	0	0	0	0	0	0	0	0	0.00133661	0.00217851	0.000606017	0	0	0	0.00094452	0.000544627	NA	NA	NA	NA	NA	NA	NA	NA	NA
179877	k__Bacteria; p__Proteobacteria; c__Alphaproteobacteria; o__Rhizobiales; f__Hyphomicrobiaceae; g__Rhodoplanes; s__	nitrate_denitrification;nitrite_denitrification;nitrous_oxide_denitrification;denitrification;nitrite_respiration;aerobic_chemoheterotrophy;nitrate_respiration;nitrate_reduction;nitrogen_respiration;anoxygenic_photoautotrophy_S_oxidizing;anoxygenic_photoautotrophy;photoautotrophy;photoheterotrophy;phototrophy;chemoheterotrophy;	0	0	0.00538844	0	0	0.00612745	0.00804221	0	0.00788224	0.0031738	0.00122073	0	0	0	0	0	0.00369713	0.00480492	0.00715072	0	0	0	0	0	0.00233683	0	0.00402658	0.00275953	0.00129515	0.00321958	0	0	0.00270605	0.00182206	0.0047166	0.00183058	0.000305183	0	0.73094	0.464816	0.985682	0.249797	0.802744	0.99978	-1.96748	0.0491275	0.121209
1110514	k__Bacteria; p__Proteobacteria; c__Deltaproteobacteria; o__Syntrophobacterales; f__Syntrophobacteraceae; g__; s__		0.00671712	0.00194647	0.012124	0.0134669	0.0032644	0.00612745	0.014476	0	0.00591168	0.0031738	0.00488293	0.00649056	0	0.00411879	0.00410889	0	0.00739426	0	0.0128713	0.00394992	0.0072722	0.0144009	0.00476758	0.00176084	0.00584208	0.0139067	0.00536877	0.00275953	0.0142467	0.00643915	0.00935629	0.00217851	0.00827388	0.00664861	0.00916903	0.00525583	0.00458703	0.00319696	0.1937	0.846411	0.985682	-0.235896	0.813513	0.99978	-1.28561	0.19858	0.322135
1063609	k__Bacteria; p__Actinobacteria; c__Actinobacteria; o__Actinomycetales; f__; g__; s__		0	0	0	0	0	0	0	0	0	0	0.00244147	0	0	0	0	0	0	0	0	0	0	0	0	0	0	0	0	0	0	0	0	0	0	0	0	0	0.000610366	0	NA	NA	NA	NA	NA	NA	NA	NA	NA
4091432	k__Bacteria; p__Planctomycetes; c__Planctomycetia; o__Gemmatales; f__Isosphaeraceae; g__; s__		0	0.00194647	0	0	0	0	0.00160844	0.00633794	0.00197056	0.00952139	0	0	0	0	0	0	0	0	0	0	0	0	0	0	0.00116842	0.00278133	0	0	0	0.00321958	0	0	0	0.000324412	0.000949483	0.00437205	0	0	0.837153	0.402507	0.985682	1.55571	0.119776	0.99978	-0.618763	0.536073	NA
544014	k__Bacteria; p__Chloroflexi; c__Anaerolineae; o__SBR1031; f__A4b; g__; s__		0.00111952	0	0.00134711	0	0.0016322	0.00612745	0.00643376	0.00316897	0.00788224	0.015869	0	0	0	0	0	0.0044831	0.00246475	0.00480492	0.00286029	0.00394992	0	0	0.00317839	0	0.00116842	0.00278133	0	0	0.00129515	0.00321958	0.00267322	0.00217851	0.00157065	0.00248038	0.00335591	0.00500777	0.000668306	0.0016654	0.776204	0.437628	0.985682	1.04138	0.297701	0.99978	-1.17104	0.241583	NA
238670	k__Bacteria; p__Acidobacteria; c__iii1-8; o__DS-18; f__; g__; s__		0	0	0.00269422	0	0	0	0	0	0	0	0	0	0	0	0	0	0	0	0	0	0	0	0	0	0	0	0	0	0	0	0	0	0.000449037	0	0	0	0	0	NA	NA	NA	NA	NA	NA	NA	NA	NA
529644	k__Bacteria; p__Proteobacteria; c__Betaproteobacteria; o__SC-I-84; f__; g__; s__		0.00895616	0.00778589	0.00538844	0.0188537	0.024483	0.0153186	0.00482532	0.0253518	0.017735	0.0190428	0.00244147	0.00649056	0	0.0123564	0.0102722	0.0089662	0.0283447	0.00480492	0.0157316	0.0157997	0.0218166	0.00576037	0.00794597	0.00352168	0.00701049	0.0139067	0.00805315	0.00551907	0.0116564	0.0193175	0.0106929	0.00653552	0.0174534	0.0113872	0.00985608	0.0166275	0.00585164	0.00858716	-1.69638	0.089814	0.985682	1.02004	0.307707	0.99978	-1.0579	0.290099	0.421793
513586	k__Bacteria; p__Planctomycetes; c__Phycisphaerae; o__WD2101; f__; g__; s__		0	0	0.00134711	0	0	0	0	0	0	0	0	0	0	0	0	0	0	0	0	0	0	0	0	0	0	0	0	0	0.00129515	0	0	0	0.000224518	0	0.00025903	0	0	0	NA	NA	NA	NA	NA	NA	NA	NA	NA
751138	k__Bacteria; p__Proteobacteria; c__Gammaproteobacteria; o__Xanthomonadales; f__Xanthomonadaceae; g__Lysobacter; s__	chitinolysis;chemoheterotrophy;	0.244055	0.103163	0.0229009	0.0107735	0.0342762	0.0367647	0.0160844	0.0443656	0.0137939	0.0253904	0.0244147	0.0356981	0.011399	0.0164751	0.0205444	0.0268986	0.0234152	0.0432443	0.010011	0.0276494	0.0509054	0.0201613	0.00794597	0.0176084	0.0221999	0.0194693	0.00939534	0.0165572	0.0388546	0.0482936	0.0200492	0.013071	0.0642607	0.0402927	0.0200656	0.0308152	0.0191018	0.0230357	-2.40119	NA	NA	-0.587177	0.557085	0.99978	-0.463324	0.643132	0.751205
585228	k__Bacteria; p__Proteobacteria; c__Alphaproteobacteria; o__Rhodospirillales; f__Rhodospirillaceae; g__; s__		0	0	0	0.00538677	0	0	0.00160844	0	0	0	0	0	0	0	0.00205444	0	0.00123238	0.00480492	0.00143014	0	0	0	0	0	0.00233683	0.00556266	0.00134219	0	0.00129515	0	0	0	0.000443754	0.00169862	0.00131652	0.00111253	0.000513611	0	0.798773	0.424422	0.985682	0.00292151	0.997669	0.99978	-0.631979	0.527401	NA
585221	k__Bacteria; p__Proteobacteria; c__Betaproteobacteria; o__Burkholderiales; f__Oxalobacteraceae; g__; s__		0.00783664	0.00194647	0.00269422	0	0.0016322	0	0.00482532	0	0	0	0.00244147	0.00324528	0	0	0.00616333	0	0	0.0144148	0	0.00394992	0.00181805	0.00288018	0	0.00352168	0.00350525	0.0305946	0	0.00275953	0	0.00321958	0.00534645	0	0.00233018	0.00386522	0.00166611	0.00731475	0.00348781	0.00081132	-0.534644	0.592896	0.985682	1.26352	0.206402	0.99978	0.735958	0.461756	0.59407
790527	k__Bacteria; p__Armatimonadetes; c__Armatimonadia; o__FW68; f__; g__; s__		0	0	0	0	0	0	0	0	0.00197056	0.0031738	0	0	0	0	0	0	0	0	0	0	0.00181805	0	0	0	0	0	0	0	0	0	0	0	0.000303008	0	0.000394112	0.000634759	0	0	NA	NA	NA	NA	NA	NA	NA	NA	NA
44910	k__Bacteria; p__Planctomycetes; c__Planctomycetia; o__Pirellulales; f__Pirellulaceae; g__; s__		0.00223904	0.0116788	0.00538844	0.00808016	0.008161	0.00919118	0.00643376	0.00633794	0	0.0031738	0.00244147	0	0	0.00823757	0.0102722	0	0.00616189	0.00960984	0.00429043	0.0118497	0.0127263	0.0115207	0.00317839	0.00176084	0.00116842	0.00556266	0.00536877	0.0110381	0.00388546	0.0128783	0.00801967	0.00653552	0.00649452	0.0103217	0.00337128	0.00779817	0.00518334	0.00369327	-1.17007	0.241974	0.985682	-0.376285	0.706705	0.99978	0.466463	0.640884	0.749322
896552	k__Bacteria; p__Proteobacteria; c__Deltaproteobacteria; o__Myxococcales; f__; g__; s__		0.00783664	0.00389294	0.0161653	0.0107735	0.0097932	0	0.0128675	0.00633794	0.0137939	0.00634759	0.00854513	0.00324528	0.00379968	0	0.00205444	0	0.0221828	0.0192197	0.0214522	0.0197496	0.0109083	0.0201613	0.00476758	0.0105651	0.014021	0.0111253	0.00671096	0.00551907	0.0155418	0.00643915	0.00668306	0.00435701	0.0147231	0.0122995	0.012587	0.00715382	0.00527058	0.00190057	-0.583071	0.559846	0.985682	-0.641822	0.520989	0.99978	-1.91913	0.0549677	0.130171
545121	k__Bacteria; p__Proteobacteria; c__Betaproteobacteria; o__SC-I-84; f__; g__; s__		0.0055976	0.00389294	0.00808266	0.00538677	0.0391728	0.0153186	0.00804221	0.00633794	0	0.0031738	0.00244147	0.00324528	0.00379968	0	0.00205444	0.0044831	0.00123238	0.00480492	0.00286029	0.0118497	0.00545415	0.0115207	0.00476758	0.00528253	0.00350525	0.00278133	0.00268438	0.00551907	0.00647576	0.00321958	0.00267322	0	0.0104	0.00879562	0.00414152	0.00420634	0.0027422	0.00193209	-1.53379	0.125081	0.985682	-0.952514	0.340836	0.99978	-0.863653	0.387778	0.517721
123055	k__Bacteria; p__Nitrospirae; c__Nitrospira; o__Nitrospirales; f__[Leptospirillaceae]; g__; s__	aerobic_nitrite_oxidation;nitrification;	0.0369442	0.00973236	0.012124	0.00538677	0.0669202	0.0122549	0.0305604	0.00950691	0.0394112	0.00952139	0.018311	0.00324528	0.0151987	0.00411879	0.0267078	0.0044831	0.0345066	0.00480492	0.0429043	0	0.0236346	0.0115207	0.0158919	0.0211301	0.0233683	0.008344	0.034897	0.0137977	0.0155418	0.00321958	0.0120295	0.00435701	0.0361723	0.00728328	0.0287557	0.00887791	0.0180617	0.00405104	-0.876972	0.380502	0.985682	0.445311	0.656095	0.99978	-1.74944	0.0802145	0.168827
219667	k__Bacteria; p__Planctomycetes; c__Planctomycetia; o__Pirellulales; f__Pirellulaceae; g__; s__		0.00783664	0.00194647	0.00404133	0	0.0146898	0.00306373	0.014476	0	0.00197056	0	0.00488293	0.00324528	0.011399	0.00411879	0.0143811	0	0.00616189	0	0.0128713	0.00394992	0.0036361	0	0.0158919	0.00704337	0.00701049	0	0.00671096	0.00275953	0.00518061	0	0.0120295	0	0.00820618	0.00149335	0.00706972	0.000551907	0.0106731	0.00184102	-0.374022	0.708388	0.985682	-0.260602	0.794399	0.99978	0.342311	0.732117	0.819174
217201	k__Bacteria; p__Proteobacteria; c__Alphaproteobacteria; o__Rhodospirillales; f__Rhodospirillaceae; g__; s__		0	0	0.00134711	0	0.0032644	0	0.00321688	0.0126759	0.00394112	0.00952139	0	0.00324528	0	0	0	0	0.00123238	0	0.00143014	0	0	0	0	0	0.00116842	0	0.00134219	0	0	0.00643915	0	0	0.00121234	0	0.00193372	0.00572728	0	0.00081132	0.401873	0.687778	0.985682	2.09899	0.0358176	0.99978	-1.13867	0.254842	NA
948191	k__Bacteria; p__Proteobacteria; c__Alphaproteobacteria; o__BD7-3; f__; g__; s__		0	0	0	0	0.0016322	0	0	0	0	0	0	0	0	0	0	0	0	0	0	0.00394992	0.00181805	0	0	0	0	0.00278133	0	0	0	0	0	0	0.000575042	0.000658319	0	0.000556266	0	0	NA	NA	NA	NA	NA	NA	NA	NA	NA
226502	k__Bacteria; p__Proteobacteria; c__Betaproteobacteria; o__; f__; g__; s__		0	0	0.00134711	0	0.0032644	0	0	0	0	0	0	0	0	0	0.00205444	0	0	0	0	0	0	0	0.00158919	0	0	0	0	0	0	0	0	0	0.000768585	0	0	0	0.000513611	0	NA	NA	NA	NA	NA	NA	NA	NA	NA
144364	k__Bacteria; p__Bacteroidetes; c__[Saprospirae]; o__[Saprospirales]; f__Chitinophagaceae; g__Flavisolibacter; s__		0	0.00194647	0.00269422	0	0	0.00306373	0	0	0	0	0	0.00324528	0	0.00823757	0	0	0	0.00480492	0.00143014	0.00394992	0	0.00288018	0	0.00176084	0	0	0.00134219	0.00551907	0.00129515	0	0	0	0.000687394	0.0027742	0.000527469	0.00110381	0	0.00287071	-0.116789	0.907027	0.985682	-0.373851	0.708515	0.99978	NA	NA	NA
1122633	k__Bacteria; p__Actinobacteria; c__Thermoleophilia; o__Gaiellales; f__Gaiellaceae; g__; s__		0	0	0.00808266	0.00538677	0	0	0.00643376	0	0.00197056	0.0031738	0.00244147	0	0	0.0123564	0	0	0.00246475	0	0	0	0.0036361	0.00288018	0.00158919	0	0.00701049	0	0.00268438	0.00275953	0	0	0.00267322	0	0.00236392	0.00137783	0.00361984	0.00118667	0.00127867	0.00308909	0.654604	0.512722	0.985682	0.00658742	0.994744	0.99978	-1.03971	0.298476	0.430321
593751	k__Bacteria; p__Proteobacteria; c__Betaproteobacteria; o__SC-I-84; f__; g__; s__		0	0.00389294	0.00404133	0	0.008161	0.0122549	0.014476	0.0126759	0.0275878	0.00634759	0.00244147	0	0	0	0	0	0.00616189	0	0.0114412	0	0.0036361	0	0.00635677	0.00528253	0.0105157	0	0.00134219	0.00551907	0.00388546	0	0.00267322	0.00217851	0.00557358	0.00269131	0.0115614	0.00490851	0.00127867	0.000544627	1.38563	0.165859	0.985682	0.708435	0.478675	0.99978	-2.72951	0.00634286	0.0296056
1108244	k__Bacteria; p__Firmicutes; c__Bacilli; o__Bacillales; f__Paenibacillaceae; g__Brevibacillus; s__laterosporus	invertebrate_parasites;animal_parasites_or_symbionts;nitrate_reduction;	0	0.00194647	0.00134711	0	0	0	0	0	0	0	0	0	0	0	0	0	0	0	0	0	0	0	0	0	0	0	0	0	0	0	0	0	0.000224518	0.000324412	0	0	0	0	NA	NA	NA	NA	NA	NA	NA	NA	NA
1119496	k__Bacteria; p__TM6; c__SJA-4; o__; f__; g__; s__		0	0.00583942	0	0	0	0	0	0	0	0	0	0	0	0	0	0	0	0	0	0	0	0	0	0	0	0	0	0	0	0	0	0	0	0.000973236	0	0	0	0	NA	NA	NA	NA	NA	NA	NA	NA	NA
1085522	k__Bacteria; p__Proteobacteria; c__Deltaproteobacteria; o__Myxococcales; f__Cystobacterineae; g__; s__		0.00111952	0	0	0	0	0	0	0	0	0	0.00122073	0	0	0	0	0	0	0.00480492	0	0	0.00181805	0	0	0	0	0	0.00134219	0	0	0	0	0	0.000489595	0.00080082	0.000268438	0	0.000305183	0	-0.168949	0.865837	0.985682	NA	NA	NA	NA	NA	NA
843189	k__Bacteria; p__Acidobacteria; c__Solibacteres; o__Solibacterales; f__Solibacteraceae; g__Candidatus Solibacter; s__		0.00111952	0	0	0.00269339	0	0.00306373	0.00160844	0.00316897	0	0.0031738	0	0	0	0	0	0	0	0	0.00143014	0	0	0.00288018	0	0	0	0	0	0	0	0	0	0	0.000424944	0.00143955	0.000321688	0.00126855	0	0	-0.168949	0.865837	0.985682	0.0070222	0.994397	0.99978	NA	NA	NA
209762	k__Bacteria; p__Proteobacteria; c__Alphaproteobacteria; o__Caulobacterales; f__Caulobacteraceae; g__Phenylobacterium; s__		0.00447808	0.00778589	0.00942977	0.0134669	0.008161	0.0245098	0	0	0.0098528	0.0031738	0.0036622	0.00324528	0.00379968	0.0123564	0	0	0.00492951	0	0.00286029	0.00394992	0.0036361	0.00288018	0.00476758	0.00704337	0.00467366	0.00556266	0.00134219	0.0193167	0.00906607	0.00321958	0.00668306	0.0217851	0.00558246	0.00876545	0.00498694	0.00625455	0.00353624	0.00934668	-0.336224	0.736702	0.985682	-0.430692	0.666693	0.99978	-0.590928	0.554569	0.676867
896338	k__Bacteria; p__Proteobacteria; c__Deltaproteobacteria; o__Myxococcales; f__; g__; s__		0.025749	0.0428224	0.00404133	0.00538677	0.0146898	0.0275735	0.00643376	0.00316897	0.00197056	0.0031738	0.0073244	0.0551697	0.0189984	0.00411879	0.0246533	0.0134493	0.0135561	0.0192197	0.00858087	0.00394992	0.00909025	0.0374424	0.00953516	0.00704337	0.0105157	0.0194693	0.0147641	0.0220763	0.00906607	0.0160979	0.0133661	0.0762477	0.0126179	0.0227324	0.00855005	0.0127972	0.0160856	0.0372464	-0.950112	0.342055	0.985682	-1.04949	0.293954	0.99978	0.748657	0.454064	0.587378
1111645	k__Bacteria; p__Armatimonadetes; c__0319-6E2; o__; f__; g__; s__		0.00335856	0.00389294	0	0	0	0	0.00160844	0	0.00197056	0	0	0	0	0	0	0.0044831	0.00123238	0	0	0.00394992	0.0036361	0.00288018	0	0	0	0.00278133	0.00134219	0.00275953	0.0025903	0	0	0	0.00137117	0.00178717	0.0015023	0.00110817	0	0.00112077	0.0347216	0.972302	0.994759	-0.171104	0.864142	0.99978	-0.96718	0.333454	NA
4297239	k__Bacteria; p__Acidobacteria; c__DA052; o__Ellin6513; f__; g__; s__		0	0	0	0	0	0	0	0	0	0.0031738	0	0	0	0	0	0.0044831	0	0	0	0	0	0	0	0	0	0	0	0	0	0	0	0	0	0	0	0.000634759	0	0.00112077	NA	NA	NA	NA	NA	NA	NA	NA	NA
712798	k__Bacteria; p__Proteobacteria; c__Betaproteobacteria; o__Burkholderiales; f__Comamonadaceae; g__; s__		0.00111952	0.00389294	0	0	0	0	0	0	0	0.0031738	0	0	0	0	0	0	0	0	0	0	0.00181805	0.00288018	0.00158919	0.00176084	0	0	0	0	0	0	0	0	0.000489595	0.00112885	0	0.000634759	0	0	NA	NA	NA	-0.245633	0.805967	0.99978	NA	NA	NA
2675752	k__Bacteria; p__Proteobacteria; c__Alphaproteobacteria; o__Rhizobiales		0	0	0	0	0	0	0	0	0	0	0	0	0	0.00411879	0	0	0	0	0	0	0	0	0.00158919	0	0	0	0	0	0	0	0	0	0	0	0	0	0	0.0010297	NA	NA	NA	NA	NA	NA	NA	NA	NA
2232179	k__Bacteria; p__Acidobacteria; c__Solibacteres; o__Solibacterales; f__; g__; s__		0	0	0	0	0.0016322	0	0.00160844	0	0	0	0	0	0	0	0	0	0	0	0.00143014	0	0	0.00288018	0	0	0.00116842	0	0	0	0.00129515	0.00321958	0	0	0.000510391	0.000480031	0.000814402	0.000643915	0	0	0.344808	0.730238	0.985682	NA	NA	NA	-0.601172	0.547726	NA
712797	k__Bacteria; p__Actinobacteria; c__Actinobacteria; o__Actinomycetales; f__Micrococcaceae; g__; s__		0	0	0	0	0.0016322	0	0	0.00316897	0.00197056	0	0.00122073	0	0	0	0	0	0	0	0	0	0	0	0	0.00176084	0	0	0	0	0	0	0.00133661	0	0.000272033	0	0.000394112	0.000633794	0.000639336	0	NA	NA	NA	NA	NA	NA	0.317996	0.750488	NA
218957	k__Bacteria; p__Acidobacteria; c__iii1-8; o__32-20; f__; g__; s__		0.0738883	0.0408759	0.0188595	0.0107735	0.0293796	0.0214461	0.0257351	0	0.0118234	0.015869	0.0329598	0.0227169	0.0607949	0.0123564	0.0472522	0	0.0308094	0.00960984	0.0386139	0.00789983	0.0399971	0.0230415	0.0222487	0.022891	0.0303788	0.00556266	0.0429501	0.0275953	0.0362643	0.0193175	0.0307421	0.0174281	0.0385913	0.0189411	0.0294303	0.0136689	0.0429372	0.0131253	-0.818852	0.412871	0.985682	-0.660382	0.509009	0.99978	0.264454	0.79143	0.861298
212583	k__Bacteria; p__Acidobacteria; c__Acidobacteria-6; o__iii1-15; f__RB40; g__; s__		0.00111952	0	0	0	0.0048966	0	0	0	0	0	0	0	0	0	0	0	0	0	0	0	0	0	0	0	0	0	0	0	0	0	0	0	0.00100269	0	0	0	0	0	NA	NA	NA	NA	NA	NA	NA	NA	NA
527397	k__Bacteria; p__Proteobacteria; c__Gammaproteobacteria; o__Xanthomonadales; f__Sinobacteraceae; g__; s__		0.500425	0.850608	0.272116	0.934605	0.657777	2.77267	0.342598	1.96793	0.354701	1.26952	0.444347	1.64536	0.706741	1.0091	0.719055	1.78427	0.577985	2.45531	0.316062	2.01841	0.756309	2.19758	0.476758	0.427885	0.323651	1.72721	0.366418	1.01827	0.514175	3.00386	0.417023	2.83424	0.513446	1.87153	0.380309	1.79736	0.571791	1.81824	-1.35173	0.176462	0.985682	0.271291	0.786167	0.99978	0.6502	0.515563	0.641824
241317	k__Bacteria; p__Proteobacteria; c__Alphaproteobacteria; o__Rhizobiales; f__Rhizobiaceae		0	0	0	0	0	0	0	0.00316897	0	0	0	0	0	0	0	0	0.00123238	0	0	0	0	0	0	0	0	0	0	0	0	0	0	0	0.000205396	0	0	0.000633794	0	0	NA	NA	NA	NA	NA	NA	NA	NA	NA
211222	k__Bacteria; p__Actinobacteria; c__Actinobacteria; o__Actinomycetales; f__Nocardioidaceae; g__Nocardioides; s__	aerobic_chemoheterotrophy;aromatic_compound_degradation;chemoheterotrophy;	0.00111952	0	0.00134711	0	0	0	0	0	0.00197056	0	0	0	0	0	0	0	0	0	0.00143014	0	0	0	0	0	0.00116842	0.00278133	0	0.00275953	0	0	0	0	0.000649462	0	0.000627795	0.00110817	0	0	-0.11894	0.905323	0.985682	NA	NA	NA	NA	NA	NA
241315	k__Bacteria; p__Proteobacteria; c__Alphaproteobacteria; o__Rhizobiales; f__Hyphomicrobiaceae; g__Rhodoplanes; s__	nitrate_denitrification;nitrite_denitrification;nitrous_oxide_denitrification;denitrification;nitrite_respiration;aerobic_chemoheterotrophy;nitrate_respiration;nitrate_reduction;nitrogen_respiration;anoxygenic_photoautotrophy_S_oxidizing;anoxygenic_photoautotrophy;photoautotrophy;photoheterotrophy;phototrophy;chemoheterotrophy;	0	0.00194647	0.00134711	0	0	0	0	0	0	0	0	0	0	0	0	0	0	0	0	0	0	0	0.00158919	0.00176084	0	0	0	0	0	0	0	0	0.000224518	0.000324412	0	0	0	0	NA	NA	NA	NA	NA	NA	NA	NA	NA
154591	k__Bacteria; p__Actinobacteria; c__Actinobacteria; o__Actinomycetales; f__Actinosynnemataceae		0.00335856	0.0194647	0	0.0134669	0.0016322	0.00919118	0.00160844	0.00316897	0.00197056	0.0031738	0.00122073	0.00973583	0.00379968	0	0	0.0089662	0.00123238	0.00960984	0	0	0.00181805	0.0115207	0	0.00176084	0	0.00556266	0.00134219	0.041393	0.00129515	0.00643915	0.00267322	0.0108925	0.0013402	0.0105422	0.00124327	0.0119475	0.00192341	0.00739864	-0.182413	0.855258	0.985682	0.323912	0.746005	0.99978	0.187657	0.851145	NA
555571	k__Bacteria; p__Planctomycetes; c__Phycisphaerae; o__WD2101; f__; g__; s__		0.00111952	0	0	0	0	0	0	0	0	0	0	0	0	0	0	0	0	0.00480492	0.00286029	0	0	0	0.00158919	0.00176084	0	0	0.00134219	0	0.00129515	0	0	0	0.000663302	0.00080082	0.000527469	0	0	0	-0.11278	0.910205	0.985682	NA	NA	NA	NA	NA	NA
912271	k__Bacteria; p__Proteobacteria; c__Deltaproteobacteria; o__Myxococcales; f__Polyangiaceae; g__; s__		0	0	0	0	0	0.00306373	0	0	0.00197056	0.0031738	0.00122073	0	0	0	0	0	0	0	0.00143014	0	0.0036361	0	0	0.00704337	0	0	0	0	0	0	0	0	0.000844374	0.000510621	0.000394112	0.000634759	0.000305183	0	-0.386337	0.699247	0.985682	NA	NA	NA	NA	NA	NA
558858	k__Bacteria; p__Planctomycetes; c__Planctomycetia; o__Gemmatales; f__Gemmataceae; g__; s__		0.00671712	0.0214112	0.00404133	0.0107735	0.0114254	0.0122549	0.0369941	0.0348587	0.0295584	0.0412594	0.0036622	0.00324528	0.00379968	0.00411879	0.00821777	0	0.00739426	0.0240246	0.010011	0.0118497	0.00545415	0.0172811	0.00953516	0.00352168	0.00233683	0.0111253	0.00134219	0.0082786	0.0025903	0.00643915	0.00400984	0.00871403	0.00750721	0.0162658	0.0145644	0.0203922	0.00492237	0.00401952	1.09995	0.271356	0.985682	0.724715	0.468627	0.99978	-1.86607	0.0620322	0.141229
959026	k__Bacteria; p__Planctomycetes; c__Planctomycetia; o__Pirellulales; f__Pirellulaceae; g__; s__		0.00223904	0.00389294	0	0	0.0016322	0	0.00160844	0	0	0	0.00488293	0	0.011399	0	0.00410889	0	0.00246475	0	0	0	0.00181805	0	0.00158919	0.00352168	0	0	0.00134219	0	0	0	0	0.00217851	0.00135901	0.000648824	0.000590127	0	0.00509771	0.000544627	-0.663576	0.506962	0.985682	NA	NA	NA	1.47745	0.139554	NA
2996642	k__Bacteria; p__Acidobacteria; c__; o__; f__; g__; s__		0	0	0	0	0	0	0	0	0	0	0	0	0	0	0	0	0.00246475	0	0	0	0	0	0	0	0	0	0	0	0	0	0	0	0.000410792	0	0	0	0	0	NA	NA	NA	NA	NA	NA	NA	NA	NA
625825	k__Bacteria; p__Chlorobi; c__SJA-28; o__; f__; g__; s__		0	0.00389294	0	0.00808016	0.0016322	0.00306373	0.00160844	0	0.00394112	0	0.0036622	0.00324528	0.00379968	0	0	0.0044831	0.00123238	0	0.00429043	0	0	0.00288018	0	0	0.00116842	0.00278133	0	0	0.00388546	0	0.00133661	0.00217851	0.0011925	0.00298617	0.00212069	0.000556266	0.00219962	0.00247672	0.584275	0.559035	0.985682	-0.959336	0.33739	0.99978	-0.106379	0.915282	NA
579946	k__Bacteria; p__Proteobacteria; c__Betaproteobacteria; o__Burkholderiales; f__Comamonadaceae		0	0	0	0	0.0016322	0	0	0	0	0	0	0	0	0	0	0	0	0	0	0.00394992	0	0	0	0	0	0	0	0	0	0	0	0	0.000272033	0.000658319	0	0	0	0	NA	NA	NA	NA	NA	NA	NA	NA	NA
4342398	k__Bacteria; p__Proteobacteria; c__Alphaproteobacteria; o__Rhizobiales; f__Hyphomicrobiaceae; g__Rhodoplanes; s__	nitrate_denitrification;nitrite_denitrification;nitrous_oxide_denitrification;denitrification;nitrite_respiration;aerobic_chemoheterotrophy;nitrate_respiration;nitrate_reduction;nitrogen_respiration;anoxygenic_photoautotrophy_S_oxidizing;anoxygenic_photoautotrophy;photoautotrophy;photoheterotrophy;phototrophy;chemoheterotrophy;	0	0	0	0	0	0	0	0	0.00197056	0	0	0	0	0	0.00410889	0	0	0	0	0	0	0	0	0	0	0	0	0.00275953	0	0	0	0	0	0	0.000394112	0.000551907	0.00102722	0	NA	NA	NA	NA	NA	NA	NA	NA	NA
4345879	k__Bacteria; p__Acidobacteria; c__Solibacteres; o__Solibacterales; f__Solibacteraceae; g__Candidatus Solibacter; s__		0	0.00194647	0.00134711	0.00808016	0.0032644	0.00306373	0	0.0126759	0.00394112	0.031738	0	0	0	0	0	0	0.00123238	0	0	0	0	0	0	0	0	0.00278133	0.00268438	0.00275953	0	0	0	0	0.000973981	0.00218173	0.0013251	0.00999094	0	0	0.178301	0.858487	0.985682	1.85232	0.0639803	0.99978	NA	NA	NA
110215	k__Bacteria; p__Proteobacteria; c__Betaproteobacteria; o__Burkholderiales; f__Comamonadaceae; g__; s__		0	0	0	0	0	0	0.00160844	0	0	0	0.00122073	0	0	0	0	0	0	0	0	0	0	0	0	0	0	0	0	0	0	0.00321958	0	0	0	0	0.000321688	0.000643915	0.000305183	0	NA	NA	NA	NA	NA	NA	NA	NA	NA
4479483	k__Bacteria; p__Chloroflexi; c__Ktedonobacteria; o__Ktedonobacterales; f__Ktedonobacteraceae; g__; s__		0	0	0	0	0	0	0.00321688	0	0	0	0	0	0	0	0	0	0	0	0.00143014	0	0	0	0	0	0	0	0	0	0	0	0	0	0.000238357	0	0.000643376	0	0	0	NA	NA	NA	NA	NA	NA	NA	NA	NA
100933	k__Bacteria; p__TM7; c__SC3; o__; f__; g__; s__		0	0	0.00134711	0	0.0016322	0	0	0	0	0	0	0	0	0	0	0	0	0	0.00143014	0	0	0	0.00158919	0	0.00233683	0	0	0	0	0.00321958	0	0	0.000734909	0	0.000467366	0.000643915	0	0	-0.133049	0.894154	0.985682	NA	NA	NA	NA	NA	NA
224900	k__Bacteria; p__Proteobacteria; c__Betaproteobacteria; o__Ellin6067; f__; g__; s__		0	0	0	0.00808016	0	0.00612745	0	0.0190138	0	0.015869	0	0	0	0	0.00205444	0	0	0	0	0	0.00181805	0.00288018	0	0	0	0.00278133	0	0.00275953	0.00129515	0.00321958	0.00133661	0	0.000303008	0.00284797	0.00025903	0.00872865	0.000847764	0	NA	NA	NA	1.5481	0.121598	0.99978	0.371822	0.710025	NA
4419170	k__Bacteria; p__Chloroflexi; c__Anaerolineae; o__SBR1031; f__A4b; g__; s__		0.00111952	0.00194647	0.00404133	0	0.0032644	0.0122549	0.00160844	0	0	0	0	0	0	0	0.00205444	0.0044831	0.00246475	0.0192197	0	0	0	0	0	0	0.00116842	0.0194693	0	0	0	0	0.00133661	0.00653552	0.001815	0.00557018	0.000555371	0.00389386	0.000847764	0.00275465	-1.00338	0.315676	0.985682	0.0215631	0.982796	0.99978	0.152485	0.878805	NA
4419173	k__Bacteria; p__Acidobacteria; c__[Chloracidobacteria]; o__DS-100; f__; g__; s__		0.00111952	0.0155718	0.00404133	0	0.0032644	0.0275735	0.00160844	0.00316897	0.00394112	0.00634759	0.00488293	0.0129811	0	0	0.00205444	0.0044831	0.00123238	0.0192197	0.00286029	0.0157997	0.00181805	0.00576037	0.00635677	0	0.00350525	0.008344	0.00402658	0	0	0	0.00400984	0.013071	0.00238933	0.0139875	0.00261628	0.00357211	0.0027368	0.00763381	0.113997	0.90924	0.985682	-1.88943	0.0588336	0.99978	0.109531	0.912781	0.942896
579497	k__Bacteria; p__Planctomycetes; c__Phycisphaerae; o__CCM11a; f__; g__; s__		0.00895616	0.00194647	0.00269422	0	0.0032644	0	0.00482532	0	0.00197056	0	0.00488293	0.00324528	0.0151987	0.00411879	0.0102722	0.0044831	0.00123238	0	0.00429043	0	0.00181805	0.00288018	0.00794597	0.00352168	0.00116842	0	0.00134219	0	0.00129515	0	0.00668306	0	0.00370927	0.000804443	0.00212033	0	0.00925923	0.00296179	-1.06016	0.28907	0.985682	NA	NA	NA	1.78461	0.0743252	0.159468
1033380	k__Bacteria; p__Actinobacteria; c__Actinobacteria; o__Actinomycetales; f__Nocardioidaceae; g__; s__		0.0134342	0.0116788	0.012124	0.035014	0.0097932	0.0275735	0.0176929	0.00950691	0.00394112	0.00952139	0.0158695	0.0454339	0.0151987	0.0288315	0.0102722	0.0268986	0.0110914	0.0192197	0.00858087	0.00789983	0.0181805	0.0259217	0.00953516	0.00704337	0.00584208	0.0111253	0.0120797	0.0165572	0.0129515	0.0193175	0.00534645	0.0152495	0.0122007	0.0212179	0.0105015	0.0132057	0.0116717	0.0291034	-0.412333	0.680096	0.985682	-1.01197	0.311553	0.99978	-0.297036	0.766439	0.841347
4298129	k__Bacteria; p__Proteobacteria; c__Alphaproteobacteria; o__Rhodospirillales; f__Rhodospirillaceae; g__; s__		0.00223904	0	0.0431075	0.0134669	0.0032644	0.00306373	0.0128675	0	0.0236467	0.00952139	0.0036622	0.00324528	0	0.00411879	0.00410889	0.0044831	0.00492951	0	0.00143014	0	0	0.00576037	0.00476758	0.00176084	0.00233683	0.00278133	0	0	0.0025903	0	0.00133661	0.00217851	0.00916177	0.00371517	0.00828828	0.00246054	0.00227692	0.00350642	-0.514529	0.606882	0.985682	-0.38182	0.702595	0.99978	-1.64344	0.100291	0.197322
3300262	k__Bacteria; p__Acidobacteria; c__Acidobacteria-6; o__iii1-15; f__RB40; g__; s__		0	0	0	0	0	0	0	0	0	0	0.00244147	0	0	0	0	0	0	0	0.00143014	0	0	0	0	0	0	0	0	0	0	0	0	0	0.000238357	0	0	0	0.000610366	0	NA	NA	NA	NA	NA	NA	NA	NA	NA
4359887	k__Bacteria; p__Acidobacteria; c__Acidobacteriia; o__Acidobacteriales; f__Acidobacteriaceae; g__; s__		0	0	0.00538844	0.00269339	0.0016322	0	0.00160844	0.00316897	0	0.00634759	0	0	0	0	0	0	0	0.00960984	0.00286029	0	0	0	0	0	0	0	0	0.00275953	0.00129515	0	0	0	0.00164682	0.00205054	0.000580719	0.00245522	0	0	-0.844842	0.398199	0.985682	0.479606	0.631507	0.99978	NA	NA	NA
4298124	k__Bacteria; p__Actinobacteria; c__Thermoleophilia; o__Gaiellales; f__; g__; s__		0.00111952	0	0.00269422	0	0	0	0	0	0	0	0	0	0	0	0	0	0	0	0	0	0	0	0	0	0	0	0	0	0	0	0	0	0.000635623	0	0	0	0	0	NA	NA	NA	NA	NA	NA	NA	NA	NA
3110493	k__Bacteria; p__BRC1; c__PRR-11; o__; f__; g__; s__		0	0	0	0	0	0	0	0	0	0	0	0	0	0	0	0	0	0	0	0	0.00181805	0	0	0	0	0	0	0	0.00129515	0	0	0	0.000303008	0	0.00025903	0	0	0	NA	NA	NA	NA	NA	NA	NA	NA	NA
1059762	k__Bacteria; p__Proteobacteria; c__Gammaproteobacteria; o__Xanthomonadales; f__Sinobacteraceae; g__; s__		0.0145538	0.0253041	0.0148182	0.035014	0.117518	0.26348	0.0241266	0.152111	0.0334995	0.0983877	0.0524915	0.0843772	0.0227981	0.0329503	0.0636877	0.152425	0.173765	0.230636	0.0586359	0.130347	0.0454512	0.15841	0.0254271	0.0211301	0.0514103	0.219725	0.0147641	0.0331144	0.0271982	0.202833	0.024059	0.108925	0.0707904	0.140532	0.0301997	0.141234	0.0407591	0.0946696	-2.07383	0.0380953	0.985682	0.352235	0.724662	0.99978	0.411682	0.680572	0.780759
227061	k__Bacteria; p__Proteobacteria; c__Gammaproteobacteria; o__Xanthomonadales; f__Xanthomonadaceae; g__Arenimonas; s__	aerobic_chemoheterotrophy;chemoheterotrophy;	0	0	0	0	0	0	0	0	0	0	0.00122073	0	0	0	0	0	0	0	0	0	0	0	0	0.00176084	0	0	0	0	0	0	0	0	0	0	0	0	0.000305183	0	NA	NA	NA	NA	NA	NA	NA	NA	NA
1024056	k__Bacteria; p__Proteobacteria; c__Alphaproteobacteria; o__Rhodospirillales; f__Rhodospirillaceae; g__; s__		0.0100757	0.0233577	0.012124	0.0215471	0.024483	0.00612745	0.00321688	0.00633794	0.0137939	0.015869	0.0109866	0	0.0189984	0.00411879	0.0102722	0.0089662	0.0123238	0.00960984	0.0114412	0.00789983	0.0145444	0.0115207	0.0158919	0.0123259	0.00350525	0.016688	0.00805315	0.0165572	0.00518061	0.0193175	0.00935629	0.00653552	0.0141653	0.0133438	0.00674996	0.0149539	0.0124034	0.00490513	-2.2027	0.027616	0.985682	0.304589	0.760679	0.99978	0.818598	0.413016	0.544633
1609476	k__Bacteria; p__Acidobacteria; c__Sva0725; o__Sva0725; f__; g__; s__		0.0055976	0.00583942	0.00404133	0	0	0.00306373	0	0	0.00197056	0	0.0244147	0.00324528	0.00379968	0.00823757	0.00821777	0	0.00369713	0.00480492	0.00143014	0	0	0	0.00317839	0	0.00233683	0.00278133	0.00402658	0.00551907	0.0025903	0.00321958	0.0133661	0.00217851	0.00246103	0.00228468	0.00218485	0.002304	0.0124496	0.00341534	-0.293752	0.768947	0.985682	0.134378	0.893104	0.99978	2.67141	0.0075534	0.0335884
227064	k__Bacteria; p__Verrucomicrobia; c__[Spartobacteria]; o__[Chthoniobacterales]; f__[Chthoniobacteraceae]; g__DA101; s__		0.00223904	0	0	0	0	0	0.00482532	0	0.00591168	0.00634759	0	0	0	0.00411879	0	0	0	0	0.00715072	0	0.00181805	0.00288018	0	0	0.00116842	0	0.00134219	0	0.0155418	0.0128783	0	0	0.00186797	0.000480031	0.00575789	0.00384518	0	0.0010297	1.69168	0.090708	0.985682	1.33377	0.182281	0.99978	-2.46899	0.0135495	0.0501875
330923	k__Bacteria; p__Proteobacteria; c__Betaproteobacteria; o__Burkholderiales; f__Comamonadaceae; g__Ramlibacter; s__		0.00111952	0	0	0	0	0	0	0	0	0	0	0	0	0	0	0	0	0	0	0	0	0	0	0	0	0	0.00134219	0	0	0	0	0	0.000186587	0	0.000268438	0	0	0	NA	NA	NA	NA	NA	NA	NA	NA	NA
4365894	k__Bacteria; p__Acidobacteria; c__Acidobacteria-5; o__; f__; g__; s__		0.00223904	0	0.00134711	0.00269339	0	0	0.00804221	0	0	0.00634759	0.0036622	0.00649056	0.00379968	0	0.00410889	0	0.00246475	0	0.00429043	0	0.0036361	0	0.00476758	0	0.00233683	0	0.00268438	0.00275953	0.0025903	0	0	0.00217851	0.00232957	0.000448898	0.00313074	0.00182143	0.00289269	0.00216727	0.456286	0.648184	0.985682	0.701035	0.483281	0.99978	-0.422117	0.67294	0.775272
875704	k__Bacteria; p__Bacteroidetes; c__[Saprospirae]; o__[Saprospirales]; f__Chitinophagaceae; g__; s__		0	0.00778589	0.00134711	0.00538677	0.0016322	0	0.00160844	0.0126759	0.00788224	0.0031738	0	0	0.00379968	0	0	0	0.00123238	0	0	0	0.0036361	0	0	0.00528253	0	0.00278133	0.00134219	0	0.00129515	0.00321958	0.00400984	0	0.00130796	0.00219544	0.0024256	0.00437012	0.00195238	0	0.602037	0.54715	0.985682	0.586516	0.557529	0.99978	-0.31842	0.750166	NA
251636	k__Bacteria; p__Proteobacteria; c__Gammaproteobacteria; o__Legionellales; f__Coxiellaceae; g__; s__	intracellular_parasites;	0	0	0	0	0	0	0	0	0	0	0	0	0	0	0	0	0	0.00480492	0	0	0	0	0	0	0.00116842	0	0	0	0	0	0	0	0	0.00080082	0.000233683	0	0	0	NA	NA	NA	NA	NA	NA	NA	NA	NA
248146	k__Bacteria; p__Planctomycetes; c__Planctomycetia; o__Gemmatales; f__Gemmataceae; g__Gemmata; s__		0.00671712	0.0116788	0.00269422	0.00538677	0.0032644	0	0.00321688	0	0.00197056	0.0031738	0.0073244	0	0.011399	0	0.00410889	0	0	0	0	0.00789983	0.00181805	0.00288018	0.0222487	0.00528253	0.00233683	0.00278133	0.00134219	0	0.0025903	0.00321958	0.00935629	0.00653552	0.00241563	0.00464094	0.00229135	0.00183494	0.00804715	0.00163388	-0.179482	0.857559	0.985682	-0.964537	0.334777	0.99978	1.59667	0.11034	0.209542
3974754	k__Bacteria; p__Planctomycetes; c__Planctomycetia; o__Pirellulales; f__Pirellulaceae; g__; s__		0	0	0	0	0	0	0	0	0	0	0	0	0	0	0	0	0	0	0	0	0	0	0	0.00176084	0.00116842	0	0	0	0	0	0	0	0	0	0.000233683	0	0	0	NA	NA	NA	NA	NA	NA	NA	NA	NA
873887	k__Bacteria; p__Actinobacteria; c__Thermoleophilia; o__Solirubrobacterales; f__Solirubrobacteraceae; g__; s__		0.130984	0.325061	0.176471	0.50097	0.0832422	0.150123	0.152802	0.1838	0.0867046	0.11743	0.155033	0.181736	0.406566	0.387166	0.108885	0.174841	0.261264	0.249856	0.111551	0.363392	0.156352	0.354263	0.305125	0.132063	0.176431	0.158536	0.144957	0.358739	0.200749	0.360592	0.175096	0.154674	0.153311	0.323944	0.152329	0.23582	0.211395	0.224604	-0.00343399	0.99726	0.999548	-0.82446	0.409678	0.99978	0.00490701	0.996085	0.99745
4457439	k__Bacteria; p__Bacteroidetes; c__[Saprospirae]; o__[Saprospirales]; f__Chitinophagaceae; g__; s__		0.00111952	0	0.00134711	0	0.0016322	0.0183824	0	0.00316897	0	0	0	0	0	0	0	0	0.00123238	0	0	0	0	0.00288018	0	0	0.00233683	0.00278133	0	0	0	0	0	0.00435701	0.000888534	0.00354376	0.000467366	0.00119006	0	0.00108925	-0.325596	0.74473	0.985682	-0.695412	0.486797	0.99978	NA	NA	NA
4473685	k__Bacteria; p__Tenericutes; c__Mollicutes; o__Anaeroplasmatales; f__Anaeroplasmataceae; g__Asteroleplasma; s__		0.00447808	0.0681265	0	0.0484809	0.0016322	0.0949755	0.00160844	0.465839	0.00197056	0.171385	0	0.0908678	0	0.115326	0.00616333	0.044831	0.00246475	0.115318	0.00143014	0.0157997	0	0.0403226	0.00794597	0.00176084	0.00116842	0.0194693	0	0.0110381	0.0025903	0.0482936	0.00400984	0.0239636	0.00166753	0.0638372	0.00146754	0.143205	0.00254329	0.0687471	-0.296722	0.766679	0.985682	1.63745	0.101536	0.99978	0.447326	0.65464	NA
155886	k__Bacteria; p__Proteobacteria; c__Alphaproteobacteria; o__Rhodospirillales; f__Rhodospirillaceae; g__; s__		0	0	0	0	0	0	0	0	0	0	0.00122073	0	0	0	0	0	0	0	0	0	0	0	0.00476758	0	0	0	0	0	0	0	0	0	0	0	0	0	0.000305183	0	NA	NA	NA	NA	NA	NA	NA	NA	NA
509622	k__Bacteria; p__Proteobacteria; c__Gammaproteobacteria; o__Xanthomonadales; f__Sinobacteraceae; g__; s__		0	0.00194647	0	0.00269339	0.0016322	0.00306373	0	0.00316897	0	0.0031738	0	0.00649056	0	0	0	0	0	0.00480492	0	0.00789983	0	0.00576037	0	0.00176084	0.00116842	0.00278133	0	0.00275953	0	0.00965873	0	0.00435701	0.000272033	0.00436145	0.000233683	0.00430847	0	0.00271189	NA	NA	NA	0.219796	0.82603	0.99978	NA	NA	NA
624158	k__Bacteria; p__Firmicutes; c__Bacilli; o__Bacillales; f__Bacillaceae; g__Natronobacillus; s__		0	0	0	0	0	0	0	0	0	0	0	0	0	0	0	0	0	0	0	0	0	0	0	0	0	0	0	0	0	0	0	0.00435701	0	0	0	0	0	0.00108925	NA	NA	NA	NA	NA	NA	NA	NA	NA
328765	k__Bacteria; p__Actinobacteria; c__Actinobacteria; o__Actinomycetales; f__Nocardiaceae; g__Nocardia; s__	aerobic_chemoheterotrophy;chemoheterotrophy;	0	0	0	0	0	0	0	0	0	0	0	0	0	0	0	0	0	0	0	0	0	0.00288018	0	0	0	0	0.00134219	0	0	0	0	0	0	0.000480031	0.000268438	0	0	0	NA	NA	NA	NA	NA	NA	NA	NA	NA
509624	k__Bacteria; p__Actinobacteria; c__Acidimicrobiia; o__Acidimicrobiales; f__C111; g__; s__		0.00111952	0.00194647	0	0	0.0016322	0	0	0	0	0	0.00122073	0	0	0	0.00205444	0	0	0	0.00143014	0	0.00181805	0	0.00158919	0	0.00233683	0	0	0	0	0.00321958	0.00801967	0	0.000999986	0.000324412	0.000467366	0.000643915	0.00282371	0	-0.332316	0.739651	0.985682	NA	NA	NA	1.26714	0.205104	NA
4351683	k__Bacteria; p__Gemmatimonadetes; c__Gemm-1; o__; f__; g__; s__		0.00223904	0.00194647	0.00269422	0	0.0065288	0.0367647	0.00321688	0.0190138	0.00591168	0.00952139	0.00122073	0	0.00379968	0.00411879	0.00410889	0	0.00492951	0.0240246	0.00572058	0.0236995	0.00181805	0.0259217	0.00317839	0	0.00584208	0.00278133	0.00671096	0.0082786	0.00906607	0	0.00534645	0	0.00398837	0.0187262	0.00614953	0.00791903	0.00361894	0.0010297	0.977378	0.328382	0.985682	-1.22765	0.219577	0.99978	-1.16429	0.244305	0.374827
4351681	k__Bacteria; p__Actinobacteria; c__MB-A2-108; o__0319-7L14; f__; g__; s__		0	0	0	0	0	0	0	0	0	0	0.00122073	0.00324528	0	0	0.0123267	0	0	0	0	0	0	0	0	0	0.00116842	0	0	0	0	0	0.00133661	0	0	0	0.000233683	0	0.003721	0.00081132	NA	NA	NA	NA	NA	NA	1.55814	0.1192	NA
4304486	k__Bacteria; p__Proteobacteria; c__Alphaproteobacteria; o__Rhizobiales; f__Hyphomicrobiaceae; g__Rhodoplanes; s__	nitrate_denitrification;nitrite_denitrification;nitrous_oxide_denitrification;denitrification;nitrite_respiration;aerobic_chemoheterotrophy;nitrate_respiration;nitrate_reduction;nitrogen_respiration;anoxygenic_photoautotrophy_S_oxidizing;anoxygenic_photoautotrophy;photoautotrophy;photoheterotrophy;phototrophy;chemoheterotrophy;	0.00111952	0	0	0	0	0	0.00321688	0.00316897	0.00197056	0	0	0	0	0	0	0	0	0	0.00143014	0	0.00181805	0	0	0	0.00116842	0	0.00134219	0	0.00129515	0	0	0	0.000727952	0	0.00179864	0.000633794	0	0	0.793304	0.427601	0.985682	NA	NA	NA	-1.12935	0.258749	NA
248002	k__Bacteria; p__Gemmatimonadetes; c__Gemmatimonadetes; o__C114; f__; g__; s__		0.00335856	0.00194647	0	0.00269339	0.0016322	0	0.00321688	0	0	0	0.0109866	0	0.0151987	0	0.00821777	0.0044831	0	0	0.00143014	0.00394992	0	0	0.0111244	0	0.00233683	0	0.00134219	0	0.00518061	0	0.0160393	0.00217851	0.00107015	0.00143163	0.0024153	0	0.0126106	0.0016654	0.930578	0.352072	0.985682	-0.559246	0.575994	0.99978	2.42265	0.0154078	0.0552309
571004	k__Bacteria; p__Firmicutes; c__Bacilli; o__Bacillales; f__Planococcaceae; g__; s__		0	0	0.00269422	0.00538677	0	0	0	0.00316897	0	0.0031738	0.00122073	0	0	0	0	0.0044831	0	0	0	0	0	0	0	0	0.00116842	0	0	0	0	0	0	0	0.000449037	0.000897795	0.000233683	0.00126855	0.000305183	0.00112077	NA	NA	NA	0.219553	0.82622	0.99978	NA	NA	NA
636059	k__Bacteria; p__Actinobacteria; c__Actinobacteria; o__Actinomycetales		0.00111952	0	0	0	0.0016322	0	0	0	0	0	0	0.00324528	0.00379968	0	0.00205444	0	0	0	0	0	0	0	0.00158919	0	0	0	0	0.00275953	0	0	0.00267322	0.00217851	0.00045862	0	0	0.000551907	0.00213184	0.00135595	NA	NA	NA	NA	NA	NA	1.07038	0.28445	NA
1120366	k__Bacteria; p__OP3; c__PBS-25; o__; f__; g__; s__		0	0	0	0	0	0	0	0	0	0	0	0	0	0	0.00205444	0	0	0	0	0	0	0	0	0	0	0	0	0	0	0	0.00133661	0.00217851	0	0	0	0	0.000847764	0.000544627	NA	NA	NA	NA	NA	NA	NA	NA	NA
4459144	k__Bacteria; p__Proteobacteria; c__Alphaproteobacteria; o__Rhodospirillales; f__Rhodospirillaceae; g__; s__		0.00111952	0	0.0525373	0.0188537	0.0016322	0.00306373	0.0193013	0.00633794	0.031529	0.00634759	0.00244147	0	0	0	0.00205444	0.0044831	0.00616189	0	0	0.00394992	0	0.00288018	0	0.00176084	0.0105157	0.00278133	0.00268438	0.00275953	0	0.00321958	0.00267322	0.00435701	0.0102418	0.00479125	0.0128061	0.00428919	0.00179228	0.00221003	0.0107588	0.991416	0.996998	-0.0928104	0.926054	0.99978	-2.58622	0.00970344	0.0398731
972024	k__Bacteria; p__Proteobacteria; c__Deltaproteobacteria; o__Bdellovibrionales; f__Bdellovibrionaceae; g__Bdellovibrio; s__bacteriovorus	predatory_or_exoparasitic;	0	0	0	0	0	0	0	0	0	0	0	0	0	0	0	0	0	0.00480492	0	0	0.00181805	0	0	0	0	0	0	0	0	0	0.00133661	0	0.000303008	0.00080082	0	0	0.000334153	0	NA	NA	NA	NA	NA	NA	NA	NA	NA
236596	k__Bacteria; p__Actinobacteria; c__Thermoleophilia; o__Solirubrobacterales; f__; g__; s__		0.00111952	0	0	0	0	0	0	0	0	0	0.00122073	0	0	0	0	0	0	0	0.00143014	0	0	0	0.0111244	0	0	0	0	0	0.00129515	0	0.00133661	0	0.000424944	0	0.00025903	0	0.000639336	0	-0.170726	0.864439	0.985682	NA	NA	NA	0.338109	0.735281	NA
564004	k__Bacteria; p__Proteobacteria; c__Alphaproteobacteria; o__Rhodospirillales; f__Rhodospirillaceae; g__; s__		0.108593	0.136253	0.195331	0.307046	0.189335	0.101103	0.267001	0.133097	0.236467	0.142821	0.0427257	0.0681508	0.0873927	0.057663	0.0862866	0.089662	0.192251	0.0672689	0.0929594	0.106648	0.0781761	0.15841	0.0699245	0.144389	0.171757	0.0890026	0.115428	0.140736	0.101022	0.132003	0.0695038	0.0457486	0.142774	0.146121	0.178335	0.127532	0.0714772	0.0653061	0.641496	0.521201	0.985682	-0.367936	0.712921	0.99978	-3.69657	0.000218529	0.00261201
4477120	k__Bacteria; p__Actinobacteria; c__Actinobacteria; o__Actinomycetales; f__; g__; s__		0.00111952	0	0	0	0	0	0	0	0	0	0.00122073	0	0.00759936	0.00411879	0	0	0	0	0.00143014	0	0	0	0.00158919	0	0	0	0	0.00275953	0	0	0	0	0.000424944	0	0	0.000551907	0.00220502	0.0010297	NA	NA	NA	NA	NA	NA	NA	NA	NA
223764	k__Bacteria; p__Actinobacteria; c__Thermoleophilia; o__Solirubrobacterales; f__; g__; s__		0.00223904	0.00194647	0.00134711	0.00538677	0.0146898	0.0153186	0.00804221	0	0	0.00634759	0.00122073	0	0.00379968	0	0	0	0.00369713	0.00480492	0	0	0.00181805	0	0	0	0.00116842	0	0.00134219	0	0	0	0.00133661	0	0.00396519	0.00457613	0.00211056	0.00126952	0.00158926	0	-0.88756	0.374777	0.985682	-0.990561	0.3219	0.99978	-0.514392	0.606978	NA
211922	k__Bacteria; p__Acidobacteria; c__Acidobacteriia; o__Acidobacteriales; f__Koribacteraceae; g__; s__		0.00223904	0	0.00269422	0.00808016	0.0032644	0.00306373	0.00965065	0.0285207	0.00197056	0.0222166	0	0.00324528	0.011399	0	0.00205444	0	0	0.0144148	0.00286029	0.00789983	0.00545415	0.00864055	0.00476758	0	0.00116842	0.00278133	0	0.0082786	0.00129515	0.00643915	0.00133661	0	0.00275202	0.0070165	0.00281695	0.0136473	0.00369752	0.00081132	-0.0151311	0.987928	0.996577	1.56295	0.118063	0.99978	-0.303131	0.76179	0.838063
246691	k__Bacteria; p__Proteobacteria; c__Betaproteobacteria		0	0	0	0	0	0	0	0	0	0	0	0	0	0	0	0	0	0	0	0	0	0	0	0	0	0	0	0	0	0	0	0.00653552	0	0	0	0	0	0.00163388	NA	NA	NA	NA	NA	NA	NA	NA	NA
1087496	k__Bacteria; p__Proteobacteria; c__Alphaproteobacteria; o__Sphingomonadales; f__Sphingomonadaceae; g__Sphingomonas; s__azotifigens	nitrogen_fixation;aerobic_chemoheterotrophy;chemoheterotrophy;	0.00111952	0	0	0	0	0	0	0	0	0	0	0	0	0	0	0	0	0	0	0	0	0	0	0.00176084	0	0	0	0	0.00129515	0	0	0	0.000186587	0	0.00025903	0	0	0	NA	NA	NA	NA	NA	NA	NA	NA	NA
257461	k__Bacteria; p__Acidobacteria; c__Acidobacteria-6; o__iii1-15; f__; g__; s__		0.378398	0.145985	0.0309835	0.0188537	0.13384	0.0643382	0.0482532	0.0190138	0.0216762	0.0285642	0.164799	0.0649056	0.0873927	0.0370691	0.24037	0.0224155	0.0369713	0.0192197	0.040044	0.0434491	0.187259	0.0633641	0.147795	0.197214	0.0350525	0.0389386	0.0577142	0.0469121	0.150238	0.0418545	0.245937	0.0740692	0.134583	0.0592017	0.0625868	0.0350566	0.184625	0.0496148	-1.5982	0.109999	0.985682	-1.21733	0.22348	0.99978	2.2445	0.0248001	0.0756972
552725	k__Bacteria; p__Proteobacteria; c__Alphaproteobacteria; o__Rhodospirillales; f__Rhodospirillaceae; g__; s__		0	0	0.00134711	0.00269339	0	0	0	0.00633794	0	0	0	0	0	0.00411879	0	0	0	0	0	0	0.00181805	0	0	0	0.00116842	0	0	0	0	0	0	0	0.000527527	0.000448898	0.000233683	0.00126759	0	0.0010297	-0.180719	0.856588	0.985682	NA	NA	NA	NA	NA	NA
119236	k__Bacteria; p__Proteobacteria; c__Deltaproteobacteria; o__MIZ46; f__; g__; s__		0	0	0	0	0	0	0	0	0	0	0.00122073	0	0	0	0	0	0.00123238	0	0.00143014	0	0	0	0	0	0	0	0	0	0.00129515	0	0	0.00217851	0.000443754	0	0.00025903	0	0.000305183	0.000544627	-0.168223	0.866408	0.985682	NA	NA	NA	NA	NA	NA
331322	k__Bacteria; p__Proteobacteria; c__Gammaproteobacteria; o__Legionellales; f__Legionellaceae; g__; s__	intracellular_parasites;	0.00111952	0	0	0	0	0	0	0	0	0	0	0	0	0	0.00205444	0	0	0	0	0	0	0	0	0	0	0	0	0	0	0	0	0	0.000186587	0	0	0	0.000513611	0	NA	NA	NA	NA	NA	NA	NA	NA	NA
119231	k__Bacteria; p__Verrucomicrobia; c__[Spartobacteria]; o__[Chthoniobacterales]; f__[Chthoniobacteraceae]; g__Candidatus Xiphinematobacter; s__	animal_parasites_or_symbionts;	0	0	0	0	0	0	0	0	0	0.00634759	0	0	0	0	0	0	0	0	0	0	0	0	0	0	0.00116842	0	0	0	0	0	0	0	0	0	0.000233683	0.00126952	0	0	NA	NA	NA	NA	NA	NA	NA	NA	NA
4362819	k__Bacteria; p__Actinobacteria; c__Actinobacteria; o__Actinomycetales; f__Nocardioidaceae; g__; s__		0	0	0	0	0	0	0	0	0	0	0.00122073	0	0	0.00411879	0	0	0	0	0	0	0	0	0	0	0	0	0	0	0	0	0	0	0	0	0	0	0.000305183	0.0010297	NA	NA	NA	NA	NA	NA	NA	NA	NA
804047	k__Bacteria; p__Actinobacteria; c__Actinobacteria; o__Actinomycetales; f__Streptosporangiaceae		0.00335856	0	0	0	0	0.00306373	0.00160844	0	0	0	0	0	0	0.0123564	0.00205444	0	0	0	0.00429043	0	0.00181805	0.00576037	0.00317839	0.00528253	0.00116842	0	0.00134219	0	0	0	0.00400984	0.0479272	0.00157784	0.00147068	0.00082381	0	0.00151607	0.0150709	-0.598699	0.549374	0.985682	NA	NA	NA	0.38743	0.698438	NA
1099050	k__Bacteria; p__WS3; c__PRR-12; o__Sediment-1; f__CV106; g__; s__		0.0111952	0.00973236	0	0.00269339	0.0032644	0	0.00160844	0.00316897	0	0	0.00244147	0	0	0	0	0	0.00246475	0	0.00286029	0	0.00909025	0	0	0	0.00116842	0.00278133	0	0	0.0025903	0	0.00668306	0.00217851	0.00481248	0.00207096	0.00107343	0.00119006	0.00228113	0.000544627	-1.97466	0.0483066	0.985682	-0.482947	0.629133	0.99978	0.706313	0.479994	NA
760704	k__Bacteria; p__Proteobacteria; c__Gammaproteobacteria; o__Legionellales; f__Legionellaceae; g__; s__	intracellular_parasites;	0	0	0	0	0	0	0	0	0	0	0	0	0	0	0	0	0	0	0	0	0	0	0	0	0	0	0	0	0	0	0.00133661	0.00217851	0	0	0	0	0.000334153	0.000544627	NA	NA	NA	NA	NA	NA	NA	NA	NA
2203624	k__Bacteria; p__Bacteroidetes; c__Cytophagia; o__Cytophagales; f__Cytophagaceae; g__; s__		0.00223904	0.00194647	0	0.00538677	0	0	0	0.00316897	0	0	0	0	0	0	0	0	0	0.00960984	0.00143014	0	0	0.00576037	0	0	0	0	0.00134219	0	0	0.00965873	0	0	0.000611531	0.00378391	0.000268438	0.00256554	0	0	-0.380549	0.703538	0.985682	-0.228259	0.819445	0.99978	NA	NA	NA
256291	k__Bacteria; p__Proteobacteria; c__Alphaproteobacteria; o__Rhodospirillales; f__Rhodospirillaceae; g__; s__		0.00111952	0.00194647	0	0	0	0.00306373	0	0	0	0.0031738	0	0	0	0	0	0	0	0	0	0	0	0	0	0.00176084	0	0.00278133	0	0	0	0.00321958	0	0	0.000186587	0.000835033	0	0.00183494	0	0	NA	NA	NA	0.484196	0.628247	0.99978	NA	NA	NA
4360410	k__Bacteria; p__NKB19; c__TSBW08; o__; f__; g__; s__		0	0	0	0	0	0	0	0	0	0	0	0	0	0	0	0	0	0	0	0	0	0	0.00158919	0.00176084	0	0	0	0	0	0	0	0	0	0	0	0	0	0	NA	NA	NA	NA	NA	NA	NA	NA	NA
256297	k__Bacteria; p__Acidobacteria; c__Acidobacteria-6; o__iii1-15; f__RB40; g__; s__		0	0	0	0	0	0	0	0	0	0	0	0	0	0	0	0	0.00123238	0	0	0	0.00181805	0	0	0.00176084	0	0	0	0	0	0	0	0	0.000508404	0	0	0	0	0	NA	NA	NA	NA	NA	NA	NA	NA	NA
752584	k__Bacteria; p__Proteobacteria; c__Gammaproteobacteria; o__Enterobacteriales; f__Enterobacteriaceae; g__; s__		0	0	0	0	0	0	0	0	0	0	0	0	0	0	0	0	0	0	0	0	0	0	0	0	0	0	0	0	0	0	0	0.00435701	0	0	0	0	0	0.00108925	NA	NA	NA	NA	NA	NA	NA	NA	NA
4319468	k__Bacteria; p__Bacteroidetes; c__[Saprospirae]; o__[Saprospirales]; f__Chitinophagaceae; g__; s__		0	0.00194647	0	0	0.0016322	0	0	0	0	0	0.00244147	0	0.00379968	0	0.00410889	0	0	0	0	0	0	0	0.00158919	0	0.00116842	0	0	0	0	0	0.00133661	0	0.000272033	0.000324412	0.000233683	0	0.00292166	0	NA	NA	NA	NA	NA	NA	1.23105	0.218306	NA
4434780	k__Bacteria; p__Acidobacteria; c__Acidobacteria-6; o__iii1-15; f__; g__; s__		0	0	0	0.00269339	0	0	0	0	0	0	0	0	0	0	0	0.0044831	0	0	0	0	0	0	0.00158919	0	0	0.00278133	0	0	0	0	0	0	0	0.000448898	0	0.000556266	0	0.00112077	NA	NA	NA	NA	NA	NA	NA	NA	NA
4397596	k__Bacteria; p__Planctomycetes; c__Phycisphaerae; o__Phycisphaerales; f__; g__; s__		0	0	0	0	0	0	0	0	0	0	0	0	0	0	0	0	0	0	0	0	0	0	0	0	0.00116842	0	0	0	0	0	0.00133661	0	0	0	0.000233683	0	0.000334153	0	NA	NA	NA	NA	NA	NA	NA	NA	NA
516306	k__Bacteria; p__Acidobacteria; c__Solibacteres; o__Solibacterales; f__; g__; s__		0.00223904	0.00194647	0.00269422	0.00538677	0.0032644	0.0275735	0.00804221	0.0380276	0.00591168	0.0825187	0.0073244	0	0	0.00411879	0.00821777	0.0044831	0.00616189	0.0240246	0.00143014	0.00789983	0.0036361	0.00864055	0.00317839	0.00528253	0.00701049	0	0.00402658	0.0082786	0	0.00321958	0.00267322	0.00435701	0.00323763	0.0125786	0.00499819	0.0264089	0.00455385	0.00323972	0.748416	0.454209	0.985682	1.45067	0.146872	0.99978	-0.210486	0.833288	0.891495
538573	k__Bacteria; p__Planctomycetes; c__C6; o__d113; f__; g__; s__		0.00111952	0	0.00269422	0.00269339	0.0032644	0	0.00482532	0	0	0	0.00244147	0	0	0	0.00205444	0	0.00246475	0	0	0.00789983	0.00181805	0.00288018	0.00158919	0	0.00350525	0	0.00134219	0	0.0025903	0	0.00668306	0.00217851	0.00189349	0.00224557	0.00245261	0	0.00279474	0.000544627	0.424107	0.671488	0.985682	-0.761527	0.446342	0.99978	0.136022	0.891804	0.929727
207124	k__Bacteria; p__Actinobacteria; c__Acidimicrobiia; o__Acidimicrobiales; f__; g__; s__		0.00447808	0.0253041	0.00404133	0.0161603	0.0032644	0	0	0	0.00197056	0	0.00488293	0	0	0	0.00205444	0	0.00985902	0	0.00286029	0.0157997	0	0.00288018	0	0.00176084	0.00467366	0	0.00268438	0.0303549	0.00388546	0.00643915	0.00400984	0	0.00408385	0.010024	0.00264281	0.00735881	0.0027368	0	-0.777994	0.436573	0.985682	-0.37694	0.706218	0.99978	0.0298046	0.976223	0.985695
813885	k__Bacteria; p__Proteobacteria; c__Betaproteobacteria; o__MND1; f__; g__; s__		0.0873226	0.0272506	0.00942977	0.0107735	0.239933	0.0214461	0.0209097	0.0126759	0.0118234	0.015869	0.169682	0.0421886	0.136789	0.0288315	0.137648	0.044831	0.0172533	0.0144148	0.0214522	0.0394992	0.0436332	0.031682	0.171633	0.0299343	0.0198631	0.0194693	0.0134219	0.0220763	0.0181321	0.0193175	0.227224	0.0522842	0.0698374	0.0241777	0.01683	0.0178816	0.167836	0.0420338	-2.93429	0.00334317	0.985682	-0.580707	0.561438	0.99978	6.33487	2.37544e-10	2.54676e-08
573764	k__Bacteria; p__Proteobacteria; c__Alphaproteobacteria; o__Rhizobiales; f__Bradyrhizobiaceae; g__Bradyrhizobium	nitrogen_fixation;aerobic_chemoheterotrophy;chemoheterotrophy;	0.0358246	0.00389294	0.0309835	0.035014	0.0065288	0.0643382	0.0611208	0.0538725	0.031529	0.0920401	0.00244147	0.00973583	0.00379968	0.00823757	0.00821777	0.0044831	0.00985902	0.0192197	0.00286029	0.0236995	0.0145444	0.0345622	0.00317839	0.00352168	0.0116842	0.0305946	0.0120797	0.0110381	0.016837	0.0482936	0	0.00871403	0.0167668	0.0301211	0.0266501	0.0471678	0.00361473	0.00779263	0.794288	0.427028	0.985682	1.16222	0.245144	0.99978	-3.90176	9.54977e-05	0.00137906
332788	k__Bacteria; p__Actinobacteria; c__Thermoleophilia; o__Gaiellales; f__Gaiellaceae; g__; s__		0.0145538	0.00778589	0.0565786	0.0107735	0.0195864	0.0122549	0.0579039	0.00633794	0.098528	0.0285642	0.00488293	0.00649056	0.0189984	0	0.00205444	0	0.0110914	0.00480492	0.0414742	0.00789983	0.0218166	0.00576037	0.00794597	0.066912	0.0198631	0	0.0268438	0.00551907	0.0375594	0.00643915	0.00935629	0.00217851	0.0275168	0.00821324	0.0481396	0.00937207	0.00882302	0.00216727	1.28571	0.198546	0.985682	0.297271	0.766259	0.99978	-4.44396	8.83195e-06	0.000200304
3189157	k__Bacteria; p__Actinobacteria; c__MB-A2-108; o__0319-7L14; f__; g__; s__		0.00335856	0.00583942	0.00134711	0.00538677	0.0179542	0.00612745	0.0176929	0	0.0256173	0.00634759	0.00488293	0	0.00379968	0.00823757	0.00410889	0	0.00369713	0.00480492	0.00143014	0	0.0036361	0	0.00476758	0.00176084	0.0151894	0	0	0.00275953	0.00518061	0	0.00133661	0	0.00523721	0.00369309	0.012736	0.00182143	0.00353203	0.00205939	1.72476	0.0845706	0.985682	-0.595053	0.551808	0.99978	-2.26166	0.0237183	0.0734006
941498	k__Bacteria; p__Proteobacteria; c__Gammaproteobacteria; o__Xanthomonadales; f__Xanthomonadaceae; g__; s__		0.00335856	0.00194647	0.00269422	0	0.0032644	0.00612745	0.0112591	0	0.017735	0.00634759	0	0	0	0	0	0	0.00739426	0.00960984	0.00143014	0.00394992	0	0	0	0.00176084	0.00116842	0.00278133	0.00134219	0.00275953	0	0	0.00133661	0.00217851	0.0030236	0.00360561	0.00630095	0.00237769	0.000334153	0.000544627	0.870445	0.384057	0.985682	-0.0732019	0.941645	0.99978	-2.1362	0.0326633	0.0909227
145578	k__Bacteria; p__Actinobacteria; c__Actinobacteria; o__Actinomycetales; f__Micromonosporaceae; g__; s__		0	0	0	0	0	0	0.00321688	0	0	0	0	0	0	0	0	0	0	0	0	0.00394992	0.0036361	0	0	0	0.00116842	0	0	0	0.00518061	0	0.00133661	0	0.000606017	0.000658319	0.00191318	0	0.000334153	0	1.17287	0.240848	0.985682	NA	NA	NA	-0.954848	0.339654	NA
996483	k__Bacteria; p__Bacteroidetes; c__[Saprospirae]; o__[Saprospirales]; f__Chitinophagaceae; g__; s__		0	0.00194647	0	0	0	0	0.00160844	0	0	0	0	0	0	0	0	0	0.00246475	0	0.00143014	0.00394992	0	0	0	0	0.00233683	0	0	0	0	0	0	0	0.00064915	0.000982731	0.000789054	0	0	0	0.133406	0.893873	0.985682	NA	NA	NA	NA	NA	NA
825452	k__Bacteria; p__Proteobacteria; c__Alphaproteobacteria; o__Rhodospirillales; f__; g__; s__		0.0246294	0.0155718	0.0296364	0.00538677	0.0114254	0.0122549	0.00321688	0.00316897	0.00394112	0	0.0231939	0.00324528	0.00379968	0.0123564	0.00821777	0.0089662	0.0135561	0.0240246	0.00715072	0.0157997	0.0199985	0.0115207	0.0174811	0.00528253	0.0163578	0.0139067	0.0147641	0.0082786	0.0362643	0.0128783	0.0253956	0.00871403	0.0177328	0.0140931	0.0149088	0.00764651	0.0151518	0.00832047	-0.341276	0.732896	0.985682	-0.914556	0.360425	0.99978	-0.135594	0.892142	0.929727
1123510	k__Bacteria; p__TM6; c__SJA-4; o__; f__; g__; s__		0	0.00194647	0	0	0	0	0	0	0	0	0	0	0	0.00411879	0	0	0	0	0	0	0	0	0	0	0.00116842	0	0	0	0	0	0	0	0	0.000324412	0.000233683	0	0	0.0010297	NA	NA	NA	NA	NA	NA	NA	NA	NA
770499	k__Bacteria; p__Firmicutes; c__Bacilli; o__Bacillales; f__Planococcaceae; g__; s__		0	0.00194647	0	0	0	0	0	0	0	0	0.00122073	0	0	0	0.00205444	0.0044831	0	0.00480492	0	0	0	0	0	0	0	0	0.00134219	0	0	0	0	0	0	0.00112523	0.000268438	0	0.000818794	0.00112077	NA	NA	NA	NA	NA	NA	0.355944	0.721882	NA
4334908	k__Bacteria; p__Acidobacteria; c__; o__; f__; g__; s__		0	0	0	0	0.0016322	0	0.00160844	0	0.00394112	0	0.00122073	0.00324528	0	0	0	0	0.00246475	0	0	0	0.0036361	0	0	0	0	0	0	0	0.00129515	0	0.00400984	0	0.00128884	0	0.00136894	0	0.00130764	0.00081132	-0.00648487	0.994826	0.998289	NA	NA	NA	0.137471	0.890658	NA
4344420	k__Bacteria; p__Proteobacteria; c__Deltaproteobacteria; o__NB1-j; f__; g__; s__		0	0	0	0	0	0.00306373	0	0	0	0	0	0	0	0	0	0	0	0	0	0	0	0	0	0	0.00116842	0	0	0	0.00129515	0	0	0	0	0.000510621	0.000492714	0	0	0	NA	NA	NA	NA	NA	NA	NA	NA	NA
4309683	k__Bacteria; p__Verrucomicrobia; c__[Pedosphaerae]; o__[Pedosphaerales]; f__; g__; s__		0	0	0.00134711	0	0	0	0	0	0	0	0.00122073	0	0	0	0	0	0	0	0.00143014	0	0	0	0	0.00528253	0	0	0.00134219	0	0	0	0	0	0.000462876	0	0.000268438	0	0.000305183	0	-0.17244	0.863092	0.985682	NA	NA	NA	NA	NA	NA
4296915	k__Bacteria; p__Proteobacteria; c__TA18; o__CV90; f__; g__; s__		0.00111952	0.00194647	0	0	0	0	0	0	0	0	0	0	0	0	0	0	0	0	0	0.00394992	0	0	0	0	0	0	0	0	0	0	0	0	0.000186587	0.000982731	0	0	0	0	NA	NA	NA	NA	NA	NA	NA	NA	NA
143418	k__Bacteria; p__Verrucomicrobia; c__[Pedosphaerae]; o__[Pedosphaerales]; f__Ellin517; g__; s__		0.00111952	0	0.00134711	0.00269339	0.0016322	0	0	0.00316897	0.00197056	0	0.00122073	0	0	0	0.00410889	0	0.00123238	0	0.00286029	0	0	0	0.00158919	0.00352168	0	0.00278133	0	0	0	0	0.00267322	0	0.00136525	0.000448898	0.000394112	0.00119006	0.00200071	0	-0.943131	0.345614	0.985682	0.45092	0.652047	0.99978	0.994432	0.320013	NA
1081231	k__Bacteria; p__Bacteroidetes; c__[Saprospirae]; o__[Saprospirales]; f__Chitinophagaceae; g__; s__		0.00111952	0.00583942	0.0175124	0.00808016	0.0065288	0.0153186	0.014476	0.00316897	0.0374406	0.0222166	0.00488293	0.00324528	0.00379968	0.00411879	0.0102722	0	0.00862664	0.00960984	0.00429043	0.00394992	0.00909025	0.00864055	0.00317839	0.00352168	0.00584208	0.00556266	0.00536877	0.00275953	0.00518061	0.00643915	0.00267322	0	0.00786134	0.00857308	0.0136616	0.00802938	0.00540701	0.00184102	0.982813	0.325699	0.985682	0.0242504	0.980653	0.99978	-1.83389	0.0666706	0.148727
979643	k__Bacteria; p__Planctomycetes; c__Planctomycetia; o__Pirellulales; f__Pirellulaceae; g__; s__		0.0055976	0.00778589	0.00538844	0.00808016	0.0016322	0.0214461	0.00321688	0.0158448	0.00394112	0.00952139	0.00610366	0.00649056	0.00379968	0.0123564	0.00821777	0.0044831	0.00246475	0.00960984	0.00286029	0.00789983	0.00545415	0.0259217	0.00158919	0.00352168	0.00116842	0.008344	0.00268438	0.0165572	0.00388546	0.00965873	0	0.00653552	0.00389957	0.0134572	0.00297925	0.0119852	0.00453028	0.00746638	-0.586015	0.557865	0.985682	-0.070431	0.943851	0.99978	0.333779	0.738547	0.824035
4317089	k__Bacteria; p__Proteobacteria; c__Betaproteobacteria; o__MND1; f__; g__; s__		0.00111952	0	0	0	0	0	0	0	0	0.0031738	0	0	0	0	0	0	0	0	0	0	0	0	0	0	0	0	0	0	0	0	0	0	0.000186587	0	0	0.000634759	0	0	NA	NA	NA	NA	NA	NA	NA	NA	NA
244992	k__Bacteria; p__Actinobacteria; c__Acidimicrobiia; o__Acidimicrobiales; f__C111; g__; s__		0.0235099	0.0272506	0.00808266	0.00808016	0.0032644	0	0.00160844	0.00316897	0.00591168	0	0.0158695	0.00649056	0.0189984	0.0123564	0.00205444	0.0134493	0.00862664	0.00960984	0.00143014	0	0.0127263	0.0115207	0.0206595	0.022891	0.00350525	0.00278133	0.00402658	0.0082786	0.0142467	0.00321958	0.0133661	0	0.00960668	0.00941022	0.00585972	0.0034897	0.0125721	0.00807405	-1.08558	0.277664	0.985682	-1.37592	0.168845	0.99978	1.03875	0.298922	0.430788
4479671	k__Bacteria; p__Proteobacteria; c__Deltaproteobacteria; o__Syntrophobacterales; f__Syntrophobacteraceae; g__; s__		0.00783664	0.00194647	0	0	0.0032644	0	0.00643376	0	0.00394112	0	0.0036622	0	0	0.00411879	0.00205444	0.0044831	0.00369713	0	0.00715072	0	0	0.00288018	0.00317839	0.00352168	0.00467366	0	0.00134219	0	0.00129515	0	0.00267322	0	0.00365815	0.000804443	0.00353718	0	0.00209747	0.00215047	-0.266235	0.790058	0.985682	NA	NA	NA	-0.594436	0.55222	0.674639
1106379	k__Bacteria; p__Proteobacteria; c__Gammaproteobacteria; o__Legionellales; f__Coxiellaceae; g__Aquicella; s__	intracellular_parasites;	0.00223904	0.00194647	0.00134711	0	0	0.00919118	0	0.00316897	0	0	0.00488293	0.0129811	0	0.00411879	0.00205444	0.0089662	0	0.00480492	0	0.00394992	0.00181805	0.00288018	0.00158919	0	0	0.008344	0	0.00551907	0	0	0.00400984	0.00435701	0.0009007	0.00379544	0	0.00340641	0.0027368	0.00760578	-0.878077	0.379902	0.985682	0.177374	0.859215	0.99978	1.68839	0.091337	NA
1040091	k__Bacteria; p__Actinobacteria; c__Actinobacteria; o__Actinomycetales; f__; g__; s__		0	0	0	0	0	0.00306373	0	0.00316897	0.00197056	0	0.00122073	0	0.00379968	0	0.00616333	0	0	0.00480492	0.00429043	0	0.00181805	0	0.00317839	0	0.00116842	0	0	0.00275953	0.0025903	0	0.00133661	0	0.00101808	0.00131144	0.00114586	0.0011857	0.00313009	0	0.153349	0.878123	0.985682	0.214477	0.830175	0.99978	0.659289	0.50971	NA
677064	k__Bacteria; p__Proteobacteria; c__Betaproteobacteria; o__Burkholderiales; f__Oxalobacteraceae		0	0	0	0.00269339	0	0	0	0	0	0.0031738	0	0	0	0	0.00205444	0	0	0	0	0	0	0	0	0	0	0	0	0.00275953	0	0.00321958	0	0	0	0.000448898	0	0.00183058	0.000513611	0	NA	NA	NA	0.703015	0.482046	0.99978	NA	NA	NA
812224	k__Bacteria; p__Proteobacteria; c__Deltaproteobacteria; o__Myxococcales; f__Haliangiaceae; g__; s__		0.0335856	0.0116788	0.0148182	0.00538677	0.0146898	0.00306373	0.00482532	0.00633794	0.00591168	0	0.00976586	0	0	0.0123564	0.00410889	0	0.0123238	0.00480492	0.00715072	0.0118497	0.00909025	0.00576037	0.0190703	0.00704337	0.00584208	0.008344	0.0187907	0.0082786	0.0129515	0	0.0227224	0.00871403	0.0152764	0.00709073	0.00966426	0.00459211	0.00914929	0.0052676	-1.18894	0.234465	0.985682	-0.481732	0.629997	0.99978	-0.164735	0.869152	0.914698
812595	k__Bacteria; p__Proteobacteria; c__Deltaproteobacteria; o__Myxococcales; f__; g__; s__		0.00111952	0	0.00134711	0.00269339	0	0.00612745	0	0	0	0.00634759	0	0	0	0	0	0	0.00123238	0	0.00286029	0	0	0	0.00158919	0.00176084	0	0.00556266	0	0	0.00129515	0	0.00133661	0	0.00109322	0.00147014	0.00025903	0.00238205	0.000334153	0	-0.769313	0.441708	0.985682	0.483645	0.628638	0.99978	NA	NA	NA
359365	k__Bacteria; p__Proteobacteria; c__Deltaproteobacteria; o__Myxococcales; f__; g__; s__		0.00111952	0.00194647	0	0	0.0016322	0	0.00482532	0	0.00394112	0	0	0	0	0	0	0	0.00123238	0	0.00143014	0	0	0	0.00158919	0.00352168	0	0	0.00402658	0	0	0	0.00400984	0	0.000902374	0.000324412	0.0025586	0	0.00100246	0	0.97994	0.327116	0.985682	NA	NA	NA	-0.692499	0.488624	NA
213535	k__Bacteria; p__Actinobacteria; c__Actinobacteria; o__Actinomycetales; f__; g__; s__		0	0	0	0	0.0016322	0	0.00160844	0	0	0	0	0	0	0	0	0	0	0	0	0	0.00181805	0	0	0	0	0	0	0	0	0	0	0	0.000575042	0	0.000321688	0	0	0	-0.17244	0.863092	0.985682	NA	NA	NA	NA	NA	NA
1701846	k__Bacteria; p__Spirochaetes; c__Spirochaetes; o__Spirochaetales; f__Spirochaetaceae; g__Spirochaeta; s__aurantia	fermentation;chemoheterotrophy;	0.0055976	0.00194647	0.00134711	0.00538677	0	0.00306373	0	0.0190138	0.00197056	0.015869	0	0	0.00379968	0.00411879	0	0.0044831	0.00123238	0	0	0	0	0	0	0.00352168	0.00116842	0.00278133	0	0.00275953	0.0025903	0	0.00133661	0.00217851	0.00136285	0.00173283	0.00114586	0.00808473	0.00128407	0.0026951	-0.349732	0.72654	0.985682	1.78635	0.0740434	0.99978	-0.208338	0.834965	NA
552186	k__Bacteria; p__Verrucomicrobia; c__[Pedosphaerae]; o__[Pedosphaerales]; f__; g__; s__		0.231741	0.0175182	0.0498431	0.0161603	0.104461	0.0428922	0.040211	0.0158448	0.0334995	0.031738	0.018311	0.00973583	0.0379968	0.0164751	0.0225989	0.0179324	0.10352	0.00960984	0.224533	0.0197496	0.212712	0.0259217	0.0190703	0.18841	0.139041	0.0222507	0.273807	0.0331144	0.0984316	0.0257566	0.0360885	0.0174281	0.154468	0.0219753	0.116998	0.0257409	0.0287488	0.0153929	-0.585792	0.558015	0.985682	0.627842	0.530107	0.99978	-3.84525	0.000120428	0.00167746
1110709	k__Bacteria; p__Verrucomicrobia; c__[Spartobacteria]; o__[Chthoniobacterales]; f__[Chthoniobacteraceae]; g__DA101; s__		0	0	0	0	0	0	0	0	0.00394112	0	0	0	0	0	0	0	0	0	0	0	0	0	0	0	0	0	0	0	0	0	0	0	0	0	0.000788224	0	0	0	NA	NA	NA	NA	NA	NA	NA	NA	NA
27005	k__Bacteria; p__Bacteroidetes; c__[Saprospirae]; o__[Saprospirales]; f__Chitinophagaceae; g__; s__		0	0	0	0	0	0	0.00160844	0	0	0	0	0	0	0	0	0	0	0	0	0	0	0	0	0	0.00233683	0	0	0	0	0	0	0	0	0	0.000789054	0	0	0	NA	NA	NA	NA	NA	NA	NA	NA	NA
103580	k__Bacteria; p__Acidobacteria; c__Solibacteres; o__Solibacterales; f__; g__; s__		0	0.00194647	0	0	0	0	0	0	0.00197056	0.0031738	0	0	0	0	0	0	0	0	0	0.00394992	0	0.00288018	0	0	0.00116842	0.00278133	0	0.0082786	0.00129515	0	0	0	0	0.00146276	0.000886825	0.00284675	0	0	0.835749	0.403296	0.985682	0.71612	0.473917	0.99978	-0.602068	0.547129	NA
3072386	k__Bacteria; p__Proteobacteria; c__Alphaproteobacteria; o__Rhizobiales; f__; g__; s__		0.00671712	0.0116788	0.00404133	0.0161603	0.0114254	0.18076	0.0128675	0.0285207	0.00788224	0.0190428	0.0036622	0.0292075	0.0265978	0.10297	0.0123267	0.0313817	0.00862664	0.0432443	0.00286029	0.0315993	0.00909025	0.0230415	0.0143027	0.00352168	0.00584208	0.0111253	0.00402658	0.0358739	0.0116564	0.0160979	0.00668306	0.0697122	0.00712684	0.0510807	0.00845496	0.0221321	0.0123174	0.0583178	0.433733	0.664482	0.985682	-1.49964	NA	NA	-0.0427055	0.965936	0.97838
111050	k__Bacteria; p__Actinobacteria; c__Thermoleophilia; o__Solirubrobacterales; f__Conexibacteraceae; g__; s__		0	0.00194647	0.00673555	0.0242405	0.0016322	0	0.00160844	0	0.00394112	0	0	0	0	0	0	0	0.00123238	0.00480492	0.00429043	0.00394992	0.00181805	0.00288018	0.00317839	0.00176084	0	0.00278133	0	0.0220763	0.0025903	0	0.00267322	0	0.0026181	0.00630366	0.00162797	0.00497152	0.000668306	0	-0.739619	0.459531	0.985682	-0.136938	0.89108	0.99978	-0.447222	0.654715	NA
1058769	k__Bacteria; p__Planctomycetes; c__Planctomycetia; o__Gemmatales; f__Gemmataceae; g__; s__		0.00111952	0	0.00134711	0	0	0	0.00160844	0	0	0	0	0	0	0	0	0	0.00123238	0	0.00429043	0	0.00181805	0	0	0	0	0	0	0	0	0	0.00133661	0	0.00163458	0	0.000321688	0	0.000334153	0	-1.10814	0.2678	0.985682	NA	NA	NA	NA	NA	NA
782387	k__Bacteria; p__Gemmatimonadetes; c__Gemmatimonadetes; o__; f__; g__; s__		0.00111952	0	0.00538844	0.00269339	0.0048966	0.00919118	0.0160844	0	0.0354701	0	0.0036622	0	0	0.00411879	0	0	0.00369713	0.00480492	0	0.00789983	0	0	0	0.00704337	0	0	0.00134219	0	0.00129515	0.00321958	0	0.00217851	0.00251695	0.00409822	0.0108384	0.000643915	0.00091555	0.00157432	1.95145	0.0510033	0.985682	-0.985405	0.324425	0.99978	-2.38801	0.01694	0.0590167
763976	k__Bacteria; p__Acidobacteria; c__Solibacteres; o__Solibacterales; f__; g__; s__		0.00223904	0.0603406	0.00269422	0.0996552	0.0048966	0.00612745	0.00160844	0.0285207	0.0098528	0.0285642	0	0	0	0.00411879	0.00821777	0	0.00369713	0	0.00429043	0.0315993	0.0072722	0.0172811	0	0.00528253	0.00116842	0	0.00536877	0.0331144	0.00388546	0.0160979	0.00267322	0	0.0041816	0.035834	0.00437678	0.0212594	0.00272275	0.0010297	0.0197749	0.984223	0.996018	-0.984025	0.325103	0.99978	-0.72562	0.468072	0.600449
115024	k__Bacteria; p__Proteobacteria; c__Alphaproteobacteria; o__Rhizobiales; f__Hyphomicrobiaceae; g__; s__		0	0	0.00134711	0	0	0	0.00160844	0	0	0	0	0	0	0	0.00205444	0	0	0	0	0	0	0	0	0.00176084	0	0	0.00134219	0	0.00129515	0	0	0.00217851	0.000224518	0	0.000849157	0	0.000513611	0.000544627	0.587517	0.556857	0.985682	NA	NA	NA	-0.306239	0.759422	NA
527561	k__Bacteria; p__Verrucomicrobia; c__[Pedosphaerae]; o__[Pedosphaerales]; f__; g__; s__		0	0	0	0	0.0016322	0	0.00160844	0	0.00197056	0	0.00122073	0	0	0	0	0.0044831	0.00123238	0	0	0	0	0	0	0	0	0	0	0.00275953	0	0	0	0	0.00047743	0	0.0007158	0.000551907	0.000305183	0.00112077	0.109801	0.912567	0.985682	NA	NA	NA	-0.163382	0.870218	NA
819011	k__Bacteria; p__Proteobacteria; c__Gammaproteobacteria; o__HTCC2188; f__HTCC2089; g__; s__		0.00111952	0.00389294	0	0.00808016	0	0	0.00160844	0.00316897	0.00394112	0	0.00488293	0.00649056	0.0189984	0.00411879	0.0123267	0	0	0	0.00143014	0	0.00181805	0	0.00635677	0.00176084	0.00116842	0	0	0	0	0	0.0120295	0.00653552	0.000727952	0.00199552	0.0013436	0.000633794	0.0120594	0.00428622	0.369307	0.711899	0.985682	-0.62267	0.533502	0.99978	2.78215	0.00539993	0.0263154
1066569	k__Bacteria; p__Acidobacteria; c__Sva0725; o__Sva0725; f__; g__; s__		0.00895616	0.00973236	0.00134711	0	0.008161	0.0398284	0.00643376	0.0158448	0.00197056	0.00634759	0.00122073	0	0.00379968	0	0.00205444	0	0.00123238	0	0.00429043	0.0394992	0.00545415	0.00864055	0.00476758	0.00352168	0.00233683	0	0.00536877	0.0358739	0	0.00321958	0	0.00217851	0.00490687	0.0162834	0.00322198	0.0122572	0.00176871	0.000544627	-0.814998	0.415074	0.985682	-0.242256	0.808582	0.99978	-1	0.31731	0.450138
250586	k__Bacteria; p__Proteobacteria; c__Gammaproteobacteria; o__Pseudomonadales; f__Pseudomonadaceae; g__Pseudomonas; s__	aerobic_chemoheterotrophy;chemoheterotrophy;	0	0	0	0	0	0	0	0	0	0.0031738	0	0	0	0	0	0	0.00123238	0	0	0	0	0	0	0	0	0	0	0	0	0	0	0.00435701	0.000205396	0	0	0.000634759	0	0.00108925	NA	NA	NA	NA	NA	NA	NA	NA	NA
760955	k__Bacteria; p__Acidobacteria; c__Acidobacteria-6; o__CCU21; f__; g__; s__		0.083964	0.0720195	0.0942977	0.0377074	0.0636558	0.0643382	0.0418195	0.0380276	0.0413818	0.0349118	0.0463879	0.0324528	0.0797933	0.0411879	0.0739599	0.044831	0.0628512	0.0912935	0.0586359	0.0868981	0.112719	0.0633641	0.057211	0.0651512	0.128526	0.0806586	0.0993222	0.0855456	0.0699382	0.141661	0.0989093	0.0435701	0.079354	0.0692701	0.0761975	0.076161	0.0747626	0.0405104	-0.0703692	0.9439	0.989654	0.731104	0.464715	0.99978	-0.690427	0.489926	0.618394
915265	k__Bacteria; p__Bacteroidetes; c__Cytophagia; o__Cytophagales; f__Cytophagaceae; g__Dyadobacter; s__	cellulolysis;aerobic_chemoheterotrophy;chemoheterotrophy;	0	0.00583942	0	0.00269339	0.0016322	0.0153186	0	0	0.00197056	0.00634759	0.0036622	0.0713961	0	0.0288315	0.00821777	0.103111	0.00492951	0.00480492	0	0.106648	0.00181805	0.00864055	0.00317839	0.00176084	0	0.016688	0.00402658	0.00275953	0	0.0160979	0.00400984	0.0217851	0.00139663	0.0239908	0.00119943	0.0083786	0.00397245	0.056281	-0.163403	0.870201	0.985682	-1.27156	0.203531	0.99978	1.19321	0.232788	0.361213
253283	k__Bacteria; p__Nitrospirae; c__Nitrospira; o__Nitrospirales; f__0319-6A21; g__; s__	aerobic_nitrite_oxidation;nitrification;	0.00111952	0	0	0	0	0	0	0	0	0	0.00122073	0	0	0	0.00410889	0	0	0	0.00143014	0	0	0	0	0	0	0	0	0	0.00129515	0	0.00400984	0	0.000424944	0	0.00025903	0	0.00233486	0	-0.170726	0.864439	0.985682	NA	NA	NA	1.18888	0.234487	NA
4402862	k__Bacteria; p__Planctomycetes; c__Planctomycetia; o__Gemmatales; f__Gemmataceae; g__Gemmata; s__		0.00111952	0.00583942	0.0107769	0.0161603	0.0065288	0.00612745	0.014476	0.00633794	0.0098528	0	0.00610366	0	0.00759936	0.00823757	0.00616333	0.0044831	0.0221828	0	0.00715072	0.0197496	0.0036361	0.00864055	0.0127135	0.00176084	0.0151894	0.00278133	0.00671096	0.00551907	0.0025903	0.00321958	0.00400984	0	0.0085658	0.00941955	0.00976389	0.00357158	0.00596905	0.00318017	0.207399	0.835698	0.985682	-1.30635	0.191435	0.99978	-1.3465	0.178143	0.297016
1131498	k__Bacteria; p__Proteobacteria; c__Deltaproteobacteria; o__Myxococcales; f__; g__; s__		0.00447808	0.00194647	0.00269422	0.00269339	0.0032644	0	0.00160844	0	0	0	0.00244147	0	0	0.00411879	0	0	0	0	0	0.00789983	0.00181805	0	0	0.00704337	0.00116842	0	0.00268438	0	0.00129515	0.00643915	0	0	0.00204246	0.00208995	0.00135128	0.00128783	0.000610366	0.0010297	-0.465638	0.641474	0.985682	-0.182324	0.855328	0.99978	-0.436636	0.662375	NA
737329	k__Bacteria; p__Tenericutes; c__Mollicutes; o__Entomoplasmatales; f__; g__; s__		0	0.00194647	0	0	0	0	0	0	0	0	0	0	0.00379968	0	0	0	0.00123238	0	0	0	0	0	0	0	0	0.00278133	0	0	0	0	0	0.0174281	0.000205396	0.000324412	0	0.000556266	0.00094992	0.00435701	NA	NA	NA	NA	NA	NA	NA	NA	NA
4465419	k__Bacteria; p__Proteobacteria; c__Deltaproteobacteria; o__Myxococcales; f__; g__; s__		0	0	0	0	0	0	0	0	0.00197056	0	0	0	0	0	0	0	0.00246475	0	0	0	0	0	0	0	0.00116842	0	0.00134219	0	0	0	0	0	0.000410792	0	0.000896233	0	0	0	0.36164	0.717621	0.985682	NA	NA	NA	-0.608386	0.542931	NA
1058761	k__Bacteria; p__Proteobacteria; c__Deltaproteobacteria; o__MIZ46; f__; g__; s__		0.00111952	0.00194647	0	0	0	0.00612745	0.00160844	0	0.00197056	0	0	0	0.00759936	0	0	0	0.00123238	0	0.00143014	0	0	0	0	0	0.00233683	0	0	0	0.00129515	0.00321958	0	0.00217851	0.00063034	0.00134565	0.0014422	0.000643915	0.00189984	0.000544627	0.586042	0.557847	0.985682	-0.25858	0.795959	0.99978	-0.34414	0.730741	NA
196123	k__Bacteria; p__Proteobacteria; c__Deltaproteobacteria; o__Bdellovibrionales; f__Bdellovibrionaceae; g__Bdellovibrio; s__	predatory_or_exoparasitic;	0	0	0	0	0	0	0	0	0	0	0	0	0	0.00411879	0	0	0	0	0.00143014	0	0	0	0	0	0.00116842	0	0	0	0	0	0.00133661	0	0.000238357	0	0.000233683	0	0.000334153	0.0010297	NA	NA	NA	NA	NA	NA	NA	NA	NA
748462	k__Bacteria; p__Bacteroidetes; c__[Saprospirae]; o__[Saprospirales]; f__Chitinophagaceae; g__Flavisolibacter; s__		0	0	0	0.00538677	0	0	0	0	0	0	0	0	0	0	0	0	0	0	0	0	0	0	0	0	0.00116842	0	0	0	0	0	0	0	0	0.000897795	0.000233683	0	0	0	NA	NA	NA	NA	NA	NA	NA	NA	NA
740115	k__Bacteria; p__Acidobacteria; c__Solibacteres; o__Solibacterales; f__; g__; s__		0.00111952	0.00194647	0.00269422	0.0942685	0.0048966	0.00306373	0.00643376	0.0348587	0.00197056	0.0761711	0.00244147	0	0	0	0.00616333	0	0.00246475	0.00960984	0.00286029	0.00394992	0.0036361	0.0144009	0.00158919	0	0.00584208	0	0	0.0137977	0.0025903	0.00643915	0.00400984	0.00217851	0.00294525	0.0212066	0.00336734	0.0262533	0.00315366	0.000544627	0.290966	0.771077	0.985682	0.247143	0.804798	0.99978	-0.188215	0.850708	0.903032
4437557	k__Bacteria; p__Actinobacteria; c__MB-A2-108; o__0319-7L14; f__; g__; s__		0	0	0	0	0	0.00612745	0	0	0	0	0	0	0	0	0	0	0	0	0	0	0	0	0	0	0	0	0	0	0	0	0	0	0	0.00102124	0	0	0	0	NA	NA	NA	NA	NA	NA	NA	NA	NA
220676	k__Bacteria; p__Planctomycetes; c__Planctomycetia; o__Gemmatales; f__Isosphaeraceae; g__; s__		0.00111952	0	0.00134711	0	0.0016322	0	0	0	0.00197056	0	0	0	0	0	0	0	0	0	0	0	0	0	0	0	0	0.00556266	0.00134219	0	0.0025903	0	0	0	0.000683138	0	0.00118061	0.00111253	0	0	0.373277	0.708942	0.985682	NA	NA	NA	-0.787939	0.430732	NA
19930	k__Bacteria; p__Verrucomicrobia; c__Verrucomicrobiae; o__Verrucomicrobiales; f__Verrucomicrobiaceae; g__; s__	aerobic_chemoheterotrophy;chemoheterotrophy;	0	0	0	0	0.0016322	0	0	0	0	0	0	0	0	0	0	0	0	0	0	0	0	0	0	0	0.00233683	0	0	0	0	0	0	0	0.000272033	0	0.000467366	0	0	0	NA	NA	NA	NA	NA	NA	NA	NA	NA
741531	k__Bacteria; p__Proteobacteria; c__Alphaproteobacteria; o__Rhodospirillales; f__Rhodospirillaceae; g__Azospirillum; s__	nitrogen_fixation;aerobic_chemoheterotrophy;ureolysis;chemoheterotrophy;	0	0	0	0.00269339	0	0	0	0.00633794	0	0	0	0	0	0	0	0	0	0	0	0	0	0	0	0	0	0	0	0	0	0	0	0	0	0.000448898	0	0.00126759	0	0	NA	NA	NA	NA	NA	NA	NA	NA	NA
165867	k__Bacteria; p__Proteobacteria; c__Alphaproteobacteria; o__Rhizobiales; f__Hyphomicrobiaceae		0	0	0.00134711	0	0	0	0	0	0	0	0	0	0	0	0	0.0044831	0	0	0	0	0	0	0	0	0	0	0	0	0	0	0	0	0.000224518	0	0	0	0	0.00112077	NA	NA	NA	NA	NA	NA	NA	NA	NA
88067	k__Bacteria; p__Proteobacteria; c__Betaproteobacteria; o__Burkholderiales; f__Oxalobacteraceae		0	0	0	0	0	0	0	0	0	0	0	0	0	0	0	0	0	0	0	0	0	0	0	0	0.00116842	0	0	0	0.00129515	0	0	0	0	0	0.000492714	0	0	0	NA	NA	NA	NA	NA	NA	NA	NA	NA
4331506	k__Bacteria; p__Proteobacteria; c__Deltaproteobacteria; o__NB1-j; f__NB1-i; g__; s__		0	0	0	0	0	0	0	0	0	0	0	0	0	0	0	0	0	0	0	0	0	0	0.00158919	0	0.00116842	0	0	0	0	0	0	0	0	0	0.000233683	0	0	0	NA	NA	NA	NA	NA	NA	NA	NA	NA
1688707	k__Bacteria; p__Verrucomicrobia; c__[Pedosphaerae]; o__[Pedosphaerales]; f__Ellin517; g__; s__		0.00111952	0.00194647	0	0	0.0016322	0	0	0	0	0.0031738	0	0	0	0	0	0	0	0	0	0	0	0.00288018	0.00158919	0	0	0.00278133	0	0	0.00129515	0	0	0	0.00045862	0.000804443	0.00025903	0.00119103	0	0	-0.170726	0.864439	0.985682	0.232806	0.815912	0.99978	NA	NA	NA
532139	k__Bacteria; p__Proteobacteria; c__Betaproteobacteria; o__MND1; f__; g__; s__		0.00335856	0.0214112	0.00538844	0.00808016	0.155059	0.0214461	0.0337773	0.00633794	0.031529	0.00634759	0.00976586	0.0324528	0.0303974	0.0205939	0.0267078	0.0134493	0.0283447	0.00960984	0.0157316	0.0276494	0.00909025	0.0144009	0.0143027	0.0105651	0.0210315	0.0111253	0.0255016	0.0165572	0.0181321	0	0.0147027	0.0152495	0.0361621	0.0170996	0.0259943	0.00807361	0.0203935	0.0204364	-0.59235	0.553616	0.985682	-1.35436	0.175622	0.99978	-1.46444	0.143075	0.254521
1111109	k__Bacteria; p__Armatimonadetes; c__[Fimbriimonadia]; o__[Fimbriimonadales]; f__[Fimbriimonadaceae]; g__Fimbriimonas; s__		0.00223904	0	0.00134711	0	0.0032644	0	0	0	0	0	0.00122073	0.00973583	0	0.00411879	0	0	0.00123238	0	0	0	0	0	0	0	0	0.00556266	0	0.00551907	0	0.00321958	0.00267322	0	0.00134715	0	0	0.00286026	0.000973489	0.00346366	-1.23206	0.217928	0.985682	1.39727	0.162333	0.99978	NA	NA	NA
131339	k__Bacteria; p__Chloroflexi; c__Anaerolineae; o__SBR1031; f__A4b; g__; s__		0	0.00194647	0	0	0	0	0	0	0	0	0.00122073	0	0	0	0	0	0	0	0	0	0	0	0	0	0	0	0	0	0	0.00321958	0	0	0	0.000324412	0	0.000643915	0.000305183	0	NA	NA	NA	NA	NA	NA	NA	NA	NA
215343	k__Bacteria; p__Proteobacteria; c__Alphaproteobacteria; o__Ellin329; f__; g__; s__		0	0	0.00134711	0.00808016	0.0032644	0	0.00482532	0	0	0.0126952	0	0	0	0	0	0	0	0.00480492	0	0.00789983	0	0	0.00158919	0	0.00233683	0	0	0.00275953	0	0	0	0	0.000768585	0.00346415	0.00143243	0.00309094	0	0	0.565601	0.571665	0.985682	0.123986	0.901327	0.99978	NA	NA	NA
4297482	k__Bacteria; p__Cyanobacteria; c__4C0d-2; o__MLE1-12; f__; g__; s__	cyanobacteria;oxygenic_photoautotrophy;photoautotrophy;phototrophy;	0.00111952	0	0	0	0.0048966	0	0	0	0	0	0	0	0	0	0	0	0.00123238	0	0	0	0	0	0	0	0	0	0	0	0	0	0	0	0.00120808	0	0	0	0	0	-1.05809	0.290016	0.985682	NA	NA	NA	NA	NA	NA
1146180	k__Bacteria; p__Acidobacteria; c__Acidobacteria-6; o__iii1-15; f__; g__; s__		0.00111952	0	0	0	0	0.00306373	0.00160844	0	0	0	0.0158695	0	0.0189984	0	0.00205444	0	0	0	0.00286029	0.00394992	0.00181805	0	0.0365515	0	0	0.00556266	0	0	0	0	0.0106929	0	0.00096631	0.00116894	0.000321688	0.00111253	0.0119038	0	-0.584723	0.558734	0.985682	0.216765	0.828391	0.99978	3.34863	0.000812116	0.00687384
100054	k__Bacteria; p__Proteobacteria; c__Gammaproteobacteria; o__Legionellales; f__; g__; s__	intracellular_parasites;	0	0	0	0.00269339	0	0	0	0	0	0	0	0	0	0	0	0	0	0	0	0	0	0	0	0	0	0	0	0.00551907	0	0	0.00133661	0	0	0.000448898	0	0.00110381	0.000334153	0	NA	NA	NA	NA	NA	NA	NA	NA	NA
816760	k__Bacteria; p__Proteobacteria; c__Alphaproteobacteria; o__Rhizobiales; f__Rhizobiaceae; g__Agrobacterium; s__	aerobic_chemoheterotrophy;chemoheterotrophy;	0	0.00194647	0.00269422	0	0.0016322	0	0	0	0	0.00634759	0	0	0.00379968	0.00411879	0	0	0	0	0.00143014	0.00394992	0.00181805	0.00576037	0	0	0	0.0278133	0.00134219	0	0.00129515	0	0	0.00435701	0.00126244	0.00194279	0.000527469	0.00683218	0.00094992	0.00211895	-0.508498	0.611104	0.985682	1.52113	0.128227	0.99978	-0.087446	0.930317	NA
236694	k__Bacteria; p__Verrucomicrobia; c__Verrucomicrobiae; o__Verrucomicrobiales; f__Verrucomicrobiaceae; g__; s__	aerobic_chemoheterotrophy;chemoheterotrophy;	0.0055976	0	0.00134711	0	0.0016322	0	0	0	0.00197056	0	0.00610366	0.00324528	0	0	0.00205444	0	0.00123238	0	0.00143014	0.00394992	0.0036361	0	0.00476758	0.00352168	0	0	0.00402658	0	0	0	0	0	0.00247926	0.000658319	0.00119943	0	0.00203953	0.00081132	-0.928583	0.353105	0.985682	NA	NA	NA	0.497543	0.618806	NA
4463156	k__Bacteria; p__Planctomycetes; c__Planctomycetia; o__Pirellulales; f__Pirellulaceae; g__; s__		0	0	0	0	0.0048966	0	0	0	0.00394112	0	0.0073244	0.00649056	0.00759936	0.00411879	0.0143811	0	0.00123238	0	0.00143014	0	0.00181805	0	0	0.00176084	0.00350525	0.00278133	0.00134219	0.00275953	0	0	0.00668306	0	0.00156286	0	0.00175771	0.00110817	0.00899698	0.00265234	0.196703	0.84406	0.985682	NA	NA	NA	2.10892	0.0349513	0.0954885
983889	k__Bacteria; p__Proteobacteria; c__Gammaproteobacteria; o__Legionellales; f__Legionellaceae; g__; s__	intracellular_parasites;	0.00111952	0	0	0	0	0	0	0	0	0	0	0	0	0	0	0	0.00123238	0	0	0	0	0	0	0	0	0	0	0	0	0	0	0	0.000391983	0	0	0	0	0	NA	NA	NA	NA	NA	NA	NA	NA	NA
153594	k__Bacteria; p__Actinobacteria; c__Actinobacteria; o__Actinomycetales; f__; g__; s__		0	0.00194647	0.00134711	0.00269339	0.008161	0.00612745	0.00321688	0.00633794	0.0137939	0	0.00244147	0.00324528	0	0	0	0	0.0110914	0.00960984	0.00429043	0.0157997	0	0	0.00158919	0	0.00934732	0	0.00268438	0.0110381	0.00129515	0.00321958	0.00267322	0.00217851	0.00414832	0.00602947	0.00606753	0.00411913	0.00127867	0.00135595	0.574014	0.565958	0.985682	-0.102295	0.918523	0.99978	-1.70544	0.0881115	0.178954
2775213	k__Bacteria; p__Bacteroidetes; c__Flavobacteriia; o__Flavobacteriales; f__Cryomorphaceae; g__; s__		0.00111952	0	0.00134711	0	0	0	0	0	0	0	0	0	0	0	0	0.0044831	0	0.00480492	0	0	0	0	0	0	0	0	0	0	0.00129515	0	0	0	0.000411105	0.00080082	0.00025903	0	0	0.00112077	-0.170726	0.864439	0.985682	NA	NA	NA	NA	NA	NA
2605339	k__Bacteria; p__Actinobacteria; c__Actinobacteria; o__Actinomycetales; f__Nocardioidaceae; g__; s__		0.00335856	0.00194647	0.00134711	0	0.0016322	0	0.00321688	0	0	0	0.0122073	0.00324528	0	0	0.00821777	0.0044831	0.00369713	0	0.00143014	0.0157997	0.0036361	0	0	0.00352168	0.00116842	0.00556266	0	0	0.00518061	0.00321958	0.00801967	0	0.00251687	0.00295769	0.00191318	0.00175645	0.00711119	0.00193209	-0.349108	0.727009	0.985682	-0.119859	0.904595	0.99978	1.76417	0.0777027	0.164815
716473	k__Bacteria; p__Bacteroidetes; c__[Saprospirae]; o__[Saprospirales]; f__Saprospiraceae; g__; s__		0	0	0	0	0.0048966	0	0	0.00316897	0	0	0	0	0	0	0	0	0	0	0	0	0	0	0	0	0	0	0	0	0	0	0	0	0.0008161	0	0	0.000633794	0	0	NA	NA	NA	NA	NA	NA	NA	NA	NA
710863	k__Bacteria; p__Chloroflexi; c__TK10; o__AKYG885; f__5B-12; g__; s__		0.0436613	0.0116788	0.0269422	0.00269339	0.0342762	0.00919118	0.0112591	0.00950691	0.00591168	0.0031738	0.0451671	0.00324528	0.011399	0.0123564	0.0513611	0	0.0110914	0	0.0185919	0.00789983	0.0327249	0.0115207	0.0174811	0.0264126	0.0210315	0.00556266	0.0295282	0	0.025903	0.0128783	0.0467814	0.00653552	0.0278813	0.00716399	0.0187267	0.00622433	0.0386772	0.00553429	-1.0567	0.290646	0.985682	-0.24857	0.803694	0.99978	1.41315	0.157611	0.27308
206948	k__Bacteria; p__Proteobacteria; c__Alphaproteobacteria; o__Rhizobiales; f__; g__; s__		0.00111952	0.00583942	0	0.00538677	0.0016322	0	0	0.00316897	0	0.0031738	0	0	0	0	0	0	0	0	0	0.0118497	0	0.00288018	0.00158919	0	0.00233683	0.00278133	0	0	0	0	0.00133661	0	0.00045862	0.00432602	0.000467366	0.00182482	0.000334153	0	0.088991	0.929089	0.985682	-0.739611	0.459536	0.99978	NA	NA	NA
4398656	k__Bacteria; p__Proteobacteria; c__Alphaproteobacteria; o__Rhodospirillales; f__Rhodospirillaceae; g__; s__		0.00895616	0.0253041	0.114504	0.0565611	0.0130576	0.0245098	0.0916811	0.0126759	0.0453229	0.0253904	0.00976586	0.0162264	0.00759936	0.0123564	0.0102722	0.0044831	0.140491	0.0384394	0.0629264	0.0631986	0.0163624	0.0144009	0.00953516	0.00528253	0.178768	0.016688	0.0577142	0.0386335	0.0440352	0.0354153	0.0120295	0.0108925	0.059383	0.037069	0.0835042	0.0257606	0.00991674	0.0109896	0.671343	0.502002	0.985682	-0.706775	0.479706	0.99978	-5.43568	5.4587e-08	2.88252e-06
1009440	k__Bacteria; p__Proteobacteria; c__Alphaproteobacteria; o__Caulobacterales; f__Caulobacteraceae; g__; s__		0.00671712	0.0175182	0.00404133	0.0538677	0.0065288	0.0122549	0.0128675	0.0253518	0.00591168	0.0253904	0.0073244	0.0129811	0	0.00823757	0.00821777	0.0134493	0.0110914	0.0432443	0.00858087	0.0276494	0.00545415	0.0172811	0.00158919	0.00176084	0.00467366	0.0556266	0.00268438	0.00275953	0.00388546	0.0547328	0.00801967	0.00653552	0.00706894	0.0286359	0.00600454	0.0327722	0.00589046	0.0103009	-0.559194	0.576029	0.985682	0.571991	0.567328	0.99978	-0.0703038	0.943952	0.962727
794417	k__Bacteria; p__Actinobacteria; c__Thermoleophilia; o__Solirubrobacterales; f__; g__; s__		0	0	0	0	0	0	0	0	0	0	0.00122073	0	0	0	0	0	0	0	0	0	0	0	0	0	0	0	0	0	0.00129515	0	0	0	0	0	0.00025903	0	0.000305183	0	NA	NA	NA	NA	NA	NA	NA	NA	NA
905076	k__Bacteria; p__Actinobacteria; c__Actinobacteria; o__Actinomycetales; f__; g__; s__		0	0	0.00134711	0.0107735	0.0114254	0	0	0.00316897	0.00197056	0.0031738	0.00122073	0	0	0.00411879	0.00205444	0	0.00492951	0	0	0	0.00181805	0.00288018	0	0.00176084	0.00233683	0	0.00268438	0	0.00518061	0	0.00133661	0.00653552	0.00325334	0.00227562	0.00243448	0.00126855	0.00115295	0.00266358	-0.265554	0.790582	0.985682	-0.37146	0.710295	0.99978	-0.739756	0.459448	NA
683649	k__Bacteria; p__Acidobacteria; c__[Chloracidobacteria]; o__RB41; f__; g__; s__		0.00671712	0.0116788	0.0390662	0.0161603	0.040805	0.00306373	0.0353857	0.00633794	0.0413818	0.0031738	0	0	0	0.00411879	0.00616333	0	0.0517598	0	0.0143014	0.0118497	0.0072722	0.00576037	0.0190703	0.0493036	0.0443998	0.0194693	0.00805315	0.00275953	0.0116564	0.00643915	0.00534645	0.00653552	0.0266536	0.0080855	0.0281754	0.00763595	0.00287744	0.00266358	-0.0193903	0.98453	0.996018	-0.0248037	0.980212	0.99978	-4.10577	4.02977e-05	0.000702332
208595	k__Bacteria; p__Bacteroidetes; c__[Saprospirae]; o__[Saprospirales]; f__Saprospiraceae; g__; s__		0	0	0	0	0.0048966	0	0	0	0	0.0031738	0.00244147	0.00649056	0	0	0	0	0.00123238	0	0	0.00394992	0.00181805	0	0	0.00352168	0.00116842	0.00278133	0.00134219	0	0	0	0.00133661	0.00435701	0.0013245	0.000658319	0.000502121	0.00119103	0.00094452	0.00271189	-0.5082	0.611313	0.985682	0.4496	0.652999	0.99978	0.350759	0.725769	NA
1089898	k__Bacteria; p__Planctomycetes; c__Planctomycetia; o__Gemmatales; f__Gemmataceae; g__Gemmata; s__		0.0291075	0	0.0848679	0.0134669	0.0342762	0.0183824	0.0386026	0.00950691	0.0472934	0.031738	0.0146488	0.00973583	0.0227981	0.00823757	0.00821777	0.0044831	0.0184857	0.00960984	0.0471948	0.00394992	0.0218166	0.0115207	0.0111244	0.0440211	0.0221999	0.00278133	0.0563721	0.0082786	0.0181321	0.00643915	0.017376	0.00217851	0.0392914	0.0094883	0.03652	0.0117488	0.0157602	0.00615875	-0.396434	0.691785	0.985682	0.545392	0.585484	0.99978	-2.7693	0.00561776	0.0270457
4447718	k__Bacteria; p__Verrucomicrobia; c__[Pedosphaerae]; o__[Pedosphaerales]; f__Ellin515; g__; s__		0.0492589	0.00389294	0.0471488	0.00808016	0.0195864	0	0.0112591	0.00950691	0.0137939	0.00952139	0.0036622	0	0.00379968	0.00411879	0.00821777	0.0044831	0.0160209	0.00480492	0.0429043	0	0.0545415	0.00864055	0.00635677	0.0809987	0.0233683	0.008344	0.0389236	0.0082786	0.0271982	0.00965873	0.00267322	0.00435701	0.0382435	0.00423643	0.0229086	0.00906192	0.00458822	0.00323972	-1.47698	0.139682	0.985682	1.3451	0.178592	0.99978	-3.67498	0.000237867	0.00280525
244739	k__Bacteria; p__Armatimonadetes; c__Chthonomonadetes; o__Chthonomonadales; f__Chthonomonadaceae; g__; s__		0	0.00194647	0	0	0	0	0	0	0.00197056	0	0.00122073	0	0	0.00411879	0	0	0	0.00480492	0	0.00789983	0.00181805	0	0	0	0	0	0.00134219	0.00275953	0	0.00321958	0	0	0.000303008	0.00244187	0.00066255	0.00119582	0.000305183	0.0010297	0.337035	0.736091	0.985682	-0.18749	0.851276	0.99978	-0.151996	0.87919	NA
810889	k__Bacteria; p__Proteobacteria; c__Alphaproteobacteria; o__Caulobacterales; f__Caulobacteraceae; g__; s__		0	0	0	0	0	0	0	0	0	0	0	0	0	0	0	0	0	0	0	0	0.00181805	0	0	0	0.00116842	0	0	0	0	0	0	0	0.000303008	0	0.000233683	0	0	0	NA	NA	NA	NA	NA	NA	NA	NA	NA
113532	k__Bacteria; p__Acidobacteria; c__Acidobacteria-6; o__iii1-15; f__; g__; s__		0	0.00194647	0	0	0	0	0	0	0	0	0.00244147	0	0	0	0	0	0	0	0	0	0	0	0	0	0.00116842	0	0	0	0.00129515	0	0	0	0	0.000324412	0.000492714	0	0.000610366	0	NA	NA	NA	NA	NA	NA	0.127486	0.898555	NA
662983	k__Bacteria; p__Proteobacteria; c__Deltaproteobacteria; o__Myxococcales; f__; g__; s__		0.0145538	0.00389294	0.012124	0.0161603	0.0228508	0.0183824	0.0289519	0.0538725	0.0453229	0.165037	0.0073244	0	0	0.0123564	0.00205444	0	0.0160209	0.00960984	0.00572058	0.0157997	0.0109083	0.0144009	0.00635677	0.00176084	0.00584208	0	0.00939534	0.0110381	0.0194273	0.00965873	0.00935629	0.00435701	0.0136964	0.013041	0.0217879	0.0479214	0.00468378	0.00417834	1.07239	0.283545	0.985682	2.29548	0.0217054	0.99978	-2.79357	0.005213	0.0256875
4337833	k__Bacteria; p__Planctomycetes; c__Planctomycetia; o__Pirellulales; f__Pirellulaceae; g__A17; s__		0.00447808	0.00583942	0.00404133	0	0.0179542	0.00612745	0.00321688	0	0.0098528	0.00634759	0.00854513	0.00973583	0.00379968	0	0.0143811	0.0089662	0.0258799	0.00960984	0.0185919	0.00789983	0.0127263	0.00576037	0.00794597	0.00880421	0.0292104	0.008344	0.0187907	0.0165572	0.0142467	0.00965873	0.00668306	0.00435701	0.0139453	0.00587282	0.0150635	0.0081815	0.00835224	0.00576476	0.338432	0.735037	0.985682	0.893626	0.371522	0.99978	-1.55276	0.120481	0.224349
587313	k__Bacteria; p__Acidobacteria; c__Acidobacteria-6; o__iii1-15; f__; g__; s__		0.682907	0.194647	1.25416	0.19931	0.675731	0.13174	0.587081	0.114083	0.581315	0.133299	0.186772	0.0486792	0.170986	0.111207	0.174628	0.089662	0.716011	0.120123	0.582069	0.177746	0.719948	0.178571	0.247914	1.01425	0.762975	0.12516	0.775787	0.187648	0.692906	0.177077	0.25663	0.0849618	0.771804	0.167023	0.680013	0.147453	0.197254	0.0836275	-0.693175	0.4882	0.985682	-0.269551	0.787506	0.99978	-5.12544	2.96846e-07	1.22121e-05
936752	k__Bacteria; p__Actinobacteria; c__Thermoleophilia; o__Gaiellales; f__Gaiellaceae; g__; s__		0.0190318	0.0136253	0.00673555	0.00269339	0.0097932	0.00612745	0.00482532	0	0.00197056	0.0031738	0.0134281	0.00649056	0.00379968	0	0.00821777	0.0089662	0.00492951	0	0.00286029	0	0.0145444	0.00288018	0.00476758	0.0316952	0.00584208	0	0.00536877	0	0.00906607	0	0.0200492	0.00217851	0.00964913	0.00422105	0.00541456	0.000634759	0.0113737	0.00440882	-1.29366	0.195782	0.985682	-1.43349	0.151717	0.99978	1.27285	0.20307	0.327317
1568317	k__Bacteria; p__Verrucomicrobia; c__[Pedosphaerae]; o__[Pedosphaerales]; f__auto67_4W; g__; s__		0.00335856	0.00194647	0	0	0	0.00306373	0.00965065	0	0.00394112	0	0	0	0	0	0	0	0.00246475	0.00480492	0.00572058	0.00394992	0	0.00288018	0.00158919	0.00528253	0.00233683	0	0.00134219	0.00275953	0	0	0	0	0.00192398	0.0027742	0.00345416	0.000551907	0	0	0.599995	0.54851	0.985682	-0.644628	0.519168	0.99978	-1.76525	0.0775219	NA
1049387	k__Bacteria; p__Proteobacteria; c__Gammaproteobacteria; o__Xanthomonadales; f__Xanthomonadaceae; g__Pseudoxanthomonas; s__mexicana		0	0	0	0	0	0.00306373	0	0	0.00591168	0.0031738	0.00122073	0	0	0	0.00205444	0.0044831	0	0	0	0	0	0	0	0	0	0	0	0	0	0	0	0	0	0.000510621	0.00118234	0.000634759	0.000818794	0.00112077	NA	NA	NA	NA	NA	NA	-0.096193	0.923367	NA
752356	k__Bacteria; p__Planctomycetes; c__Planctomycetia; o__Planctomycetales; f__Planctomycetaceae; g__Planctomyces; s__		0	0	0	0	0	0.00306373	0	0	0	0	0.00122073	0	0	0	0.00205444	0	0.00123238	0	0	0	0	0.00288018	0	0	0.00116842	0	0	0.00275953	0	0	0	0	0.000205396	0.000990652	0.000233683	0.000551907	0.000818794	0	NA	NA	NA	-0.0560194	0.955326	0.99978	0.372473	0.709541	NA
4370361	k__Bacteria; p__Bacteroidetes; c__[Saprospirae]; o__[Saprospirales]; f__Chitinophagaceae; g__Flavihumibacter; s__		0	0	0	0	0.0016322	0	0	0	0	0	0	0	0	0	0.00205444	0	0	0	0	0	0	0	0	0	0	0	0.00134219	0	0	0	0	0	0.000272033	0	0.000268438	0	0.000513611	0	NA	NA	NA	NA	NA	NA	NA	NA	NA
278437	k__Bacteria; p__Acidobacteria; c__Acidobacteriia; o__Acidobacteriales; f__Acidobacteriaceae; g__; s__		0	0.00194647	0	0	0	0	0	0	0	0.0031738	0	0	0	0	0	0	0	0	0	0	0	0	0	0	0	0	0	0	0	0	0	0	0	0.000324412	0	0.000634759	0	0	NA	NA	NA	NA	NA	NA	NA	NA	NA
4351273	k__Bacteria; p__Acidobacteria; c__Acidobacteria-6; o__iii1-15; f__RB40; g__; s__		0.00111952	0	0.00134711	0	0.0016322	0.00306373	0.0225182	0	0.0295584	0.0031738	0	0	0	0	0.00205444	0	0.00123238	0	0	0	0.00181805	0	0.00953516	0.00704337	0.00467366	0	0.00134219	0.00275953	0.0025903	0.00321958	0.00267322	0	0.00119154	0.000510621	0.0121365	0.00183058	0.00118192	0	3.38497	0.00071186	0.985682	0.701546	0.482962	0.99978	-2.76681	0.00566081	0.0271231
4388776	k__Bacteria; p__Proteobacteria; c__Alphaproteobacteria; o__Rhodospirillales; f__Acetobacteraceae; g__; s__		0	0	0	0.00269339	0	0	0.00804221	0	0.0098528	0.0031738	0	0.00324528	0	0.00411879	0.00205444	0	0	0	0.00143014	0	0.00181805	0.00288018	0.00158919	0	0	0	0	0	0	0	0.00267322	0	0.000541366	0.000928928	0.003579	0.000634759	0.00118192	0.00184102	1.65287	0.0983574	0.985682	-0.0535374	0.957304	0.99978	-0.940259	0.347085	0.478429
3384225	k__Bacteria; p__Acidobacteria; c__Acidobacteria-5; o__; f__; g__; s__		0.00223904	0.00389294	0.00134711	0.00538677	0.0261152	0	0.0193013	0	0.00788224	0.00634759	0.00244147	0.00324528	0.0151987	0	0	0.0044831	0.0283447	0.00480492	0.0114412	0.0157997	0.036361	0.0115207	0.00317839	0.00704337	0.0233683	0.008344	0.0161063	0.00275953	0.0518061	0.00321958	0.00935629	0.00217851	0.0176414	0.00690084	0.0236928	0.00413414	0.00674912	0.00247672	0.937886	0.348303	0.985682	-0.461803	0.644223	0.99978	-3.12733	0.001764	0.0118201
999870	k__Bacteria; p__Proteobacteria; c__Gammaproteobacteria; o__Legionellales; f__Coxiellaceae; g__Aquicella; s__	intracellular_parasites;	0.00111952	0	0	0	0	0.00306373	0	0.00316897	0	0.0031738	0	0	0	0	0.00205444	0.0044831	0	0.00480492	0.00143014	0	0	0	0	0	0.00116842	0	0	0.00275953	0	0	0	0.00217851	0.000424944	0.00131144	0.000233683	0.00182046	0.000513611	0.0016654	-0.177204	0.859348	0.985682	0.466876	0.640589	0.99978	NA	NA	NA
340507	k__Bacteria; p__Verrucomicrobia; c__[Spartobacteria]; o__[Chthoniobacterales]; f__[Chthoniobacteraceae]; g__DA101; s__		0	0	0	0	0	0.00306373	0.00643376	0	0	0	0	0	0	0	0	0	0	0	0.00572058	0	0.00181805	0	0	0	0	0	0	0	0.00129515	0	0	0	0.00125644	0.000510621	0.00154578	0	0	0	0.185928	0.852501	0.985682	NA	NA	NA	NA	NA	NA
589449	k__Bacteria; p__Proteobacteria; c__Deltaproteobacteria; o__; f__; g__; s__		0.00335856	0	0	0.00808016	0.0032644	0.00612745	0.00321688	0	0	0	0.00122073	0	0.00379968	0	0.00821777	0	0.00492951	0	0.00143014	0	0.0236346	0.00288018	0.00158919	0.00528253	0.0105157	0.008344	0.00402658	0.0110381	0.00906607	0.00321958	0.00133661	0.0217851	0.00610288	0.00284797	0.00536505	0.00452034	0.0036437	0.00544627	0.106614	0.915095	0.985682	0.680252	0.496345	0.99978	-1.04408	0.296447	0.427919
251465	k__Bacteria; p__Proteobacteria; c__Betaproteobacteria; o__Burkholderiales; f__Comamonadaceae; g__; s__		0	0	0	0	0.0016322	0	0	0	0	0	0	0	0	0	0.00205444	0.0044831	0	0	0	0	0	0	0	0	0	0	0	0	0	0	0.00133661	0	0.000272033	0	0	0	0.000847764	0.00112077	NA	NA	NA	NA	NA	NA	NA	NA	NA
549972	k__Bacteria; p__Bacteroidetes; c__Sphingobacteriia; o__Sphingobacteriales; f__; g__; s__		0.00671712	0.00973236	0.0148182	0.00269339	0.0261152	0.0122549	0.0193013	0.00633794	0.0216762	0.0126952	0.00122073	0.00973583	0	0.00823757	0.0123267	0	0.0258799	0.0192197	0.0257426	0.0197496	0.00909025	0.0172811	0.00317839	0.0176084	0.00934732	0.00556266	0.0201329	0.00275953	0.00777091	0.0128783	0	0.013071	0.0180605	0.0134885	0.0156457	0.00804673	0.00338685	0.00776111	-0.552522	0.580591	0.985682	-0.772368	0.439897	0.99978	-2.91193	0.00359203	0.019612
146122	k__Bacteria; p__Actinobacteria; c__Actinobacteria; o__Actinomycetales; f__; g__; s__		0.00671712	0.00583942	0.00269422	0.00538677	0.0032644	0	0.00482532	0.00316897	0.00394112	0	0.00122073	0	0	0.00411879	0	0	0	0	0.00715072	0	0.0109083	0.00864055	0.00158919	0.00528253	0.00116842	0.00278133	0.00268438	0	0.00518061	0.00321958	0	0.00217851	0.00512246	0.00331112	0.00355997	0.00183398	0.000305183	0.00157432	-0.694378	0.487445	0.985682	-0.581393	0.560975	0.99978	-1.63888	0.101237	NA
875049	k__Bacteria; p__Actinobacteria; c__Actinobacteria; o__Actinomycetales; f__Nocardioidaceae; g__Nocardioides; s__	aerobic_chemoheterotrophy;aromatic_compound_degradation;chemoheterotrophy;	0.00111952	0.00583942	0	0.00269339	0	0	0	0	0	0	0	0	0	0	0	0	0	0	0	0	0.00181805	0.00288018	0	0	0	0	0.00134219	0	0	0	0	0	0.000489595	0.00190216	0.000268438	0	0	0	-0.168949	0.865837	0.985682	-0.912985	0.361251	0.99978	NA	NA	NA
146126	k__Bacteria; p__Verrucomicrobia; c__[Spartobacteria]; o__[Chthoniobacterales]; f__[Chthoniobacteraceae]; g__Candidatus Xiphinematobacter; s__	animal_parasites_or_symbionts;	0	0	0.00404133	0.00269339	0.0016322	0	0	0	0.00197056	0	0	0.0129811	0	0	0	0.0134493	0.00246475	0.0192197	0.00286029	0.0315993	0.00545415	0	0.00476758	0.00528253	0.00233683	0.0111253	0	0.00275953	0	0.00321958	0.00267322	0	0.00274212	0.00891873	0.000861478	0.00342089	0.000668306	0.0066076	-1.20879	0.226743	0.985682	-0.635243	0.52527	0.99978	-0.0570984	0.954467	NA
612951	k__Bacteria; p__Acidobacteria; c__Acidobacteria-6; o__iii1-15; f__mb2424; g__; s__		0.0100757	0	0.00404133	0.00269339	0.0114254	0	0	0	0	0	0.00854513	0.00324528	0.00379968	0.00411879	0.00821777	0	0.00492951	0	0.0114412	0.00394992	0.0109083	0	0.0127135	0.00352168	0.00467366	0.00556266	0.00805315	0.00275953	0.00388546	0	0.00801967	0.00653552	0.00880356	0.00110722	0.00332245	0.00166444	0.00714556	0.0034749	-1.8891	0.0588784	0.985682	0.468827	0.639193	0.99978	0.949529	0.342352	0.474438
4366765	k__Bacteria; p__Actinobacteria; c__Actinobacteria; o__Actinomycetales; f__Glycomycetaceae; g__Glycomyces; s__		0.00111952	0	0	0.00269339	0	0.00306373	0	0	0	0	0	0	0	0.0123564	0	0.0044831	0	0.00480492	0	0	0.00181805	0.00288018	0	0	0.00116842	0	0	0.00275953	0	0	0	0	0.000489595	0.00224037	0.000233683	0.000551907	0	0.00420986	-0.177204	0.859348	0.985682	-0.468452	0.639462	0.99978	NA	NA	NA
4388003	k__Bacteria; p__Verrucomicrobia; c__[Pedosphaerae]; o__[Pedosphaerales]; f__Ellin515; g__; s__		0.00111952	0	0	0	0.0016322	0	0	0	0	0	0	0	0	0	0	0	0	0	0	0	0	0	0	0	0	0	0	0	0	0	0.00133661	0	0.00045862	0	0	0	0.000334153	0	NA	NA	NA	NA	NA	NA	NA	NA	NA
142732	k__Bacteria; p__Proteobacteria; c__Alphaproteobacteria; o__Rhizobiales; f__Rhodobiaceae; g__Afifella; s__		0.0649322	0.0214112	0.00538844	0.00538677	0.0114254	0.00919118	0.00321688	0	0.00788224	0.00952139	0.0280769	0.0162264	0.0531955	0.0247127	0.0267078	0.0179324	0.00616189	0.00480492	0.00286029	0.00394992	0.0127263	0.0230415	0.0333731	0.022891	0.0116842	0.0111253	0.00671096	0.0137977	0.0129515	0.0160979	0.0360885	0.0217851	0.0172491	0.0112976	0.00848915	0.0101085	0.0360172	0.0201641	-1.50179	NA	NA	-0.200385	0.84118	0.99978	3.0918	0.00198947	0.0128388
648198	k__Bacteria; p__Actinobacteria; c__Acidimicrobiia; o__Acidimicrobiales; f__Iamiaceae; g__Iamia; s__		0.0123147	0.00778589	0.00269422	0.00269339	0.0261152	0.0183824	0.0128675	0	0.00394112	0.0031738	0.00854513	0.00649056	0.0151987	0	0.00821777	0	0.00369713	0	0.00572058	0	0.0072722	0	0.0111244	0	0.00467366	0.00556266	0.0107375	0	0.00388546	0	0.0200492	0.0174281	0.00963567	0.00481027	0.00722106	0.00174729	0.0130027	0.00597965	-0.62649	0.530994	0.985682	-0.956871	0.338633	0.99978	0.794684	0.426797	0.559677
83120	k__Bacteria; p__Actinobacteria; c__Actinobacteria; o__Actinomycetales; f__Sporichthyaceae; g__; s__		0	0	0.00134711	0.00269339	0	0	0	0	0.00394112	0.00634759	0	0	0	0	0	0	0	0	0.00143014	0	0	0	0	0	0	0	0	0	0.0025903	0	0.00133661	0	0.000462876	0.000448898	0.00130628	0.00126952	0.000334153	0	0.585861	0.557969	0.985682	NA	NA	NA	-0.516688	0.605374	NA
1675799	k__Bacteria; p__Proteobacteria; c__Alphaproteobacteria; o__Sphingomonadales; f__Sphingomonadaceae; g__; s__	aerobic_chemoheterotrophy;chemoheterotrophy;	0.00111952	0	0	0	0	0	0	0	0	0	0	0	0	0	0	0	0	0	0	0	0	0	0.00158919	0	0.00116842	0	0	0	0	0	0	0	0.000186587	0	0.000233683	0	0	0	NA	NA	NA	NA	NA	NA	NA	NA	NA
248401	k__Bacteria; p__Verrucomicrobia; c__[Pedosphaerae]; o__[Pedosphaerales]; f__; g__; s__		0	0.00194647	0.00134711	0	0	0	0	0	0	0	0	0	0	0	0	0	0	0	0.00143014	0	0	0	0	0	0.00233683	0	0.00134219	0	0	0.00321958	0	0.00217851	0.000462876	0.000324412	0.000735805	0.000643915	0	0.000544627	0.337456	0.735774	0.985682	NA	NA	NA	NA	NA	NA
222350	k__Bacteria; p__Proteobacteria; c__Alphaproteobacteria; o__Rhizobiales; f__Hyphomicrobiaceae; g__Rhodoplanes; s__	nitrate_denitrification;nitrite_denitrification;nitrous_oxide_denitrification;denitrification;nitrite_respiration;aerobic_chemoheterotrophy;nitrate_respiration;nitrate_reduction;nitrogen_respiration;anoxygenic_photoautotrophy_S_oxidizing;anoxygenic_photoautotrophy;photoautotrophy;photoheterotrophy;phototrophy;chemoheterotrophy;	0	0	0.00404133	0.00269339	0	0.00306373	0.00321688	0.00316897	0	0.0031738	0	0	0	0.00823757	0	0	0	0	0	0	0.0181805	0	0.00158919	0.00704337	0.00116842	0	0.00134219	0.00551907	0.0297885	0.00321958	0.00133661	0.00435701	0.00370364	0.000959518	0.0071032	0.00301628	0.000334153	0.00314865	0.93258	NA	NA	0.919697	0.357731	0.99978	-2.34858	0.0188454	0.0627824
2065980	k__Bacteria; p__Actinobacteria; c__Thermoleophilia; o__Gaiellales; f__Gaiellaceae; g__; s__		0.00223904	0.00389294	0.00808266	0.00269339	0.0065288	0.00612745	0.00804221	0	0.0098528	0	0.0292976	0.00973583	0.110191	0.00823757	0.00616333	0.0089662	0.00246475	0.00480492	0.0143014	0	0.0072722	0	0.0731029	0.00176084	0.00467366	0.00278133	0.00402658	0	0.0116564	0.00321958	0.0147027	0.00217851	0.00681482	0.00291978	0.00765032	0.00120018	0.0400886	0.00727953	0.244735	0.806662	0.985682	-0.534989	0.592657	0.99978	2.60221	0.00926252	0.0385993
932696	k__Bacteria; p__Proteobacteria; c__Gammaproteobacteria; o__Enterobacteriales; f__Enterobacteriaceae		0.00223904	0	0	0	0	0	0	0	0	0	0.00244147	0.00324528	0.00379968	0	0.00205444	0	0	0	0	0	0	0.00288018	0	0	0.00116842	0	0	0	0	0	0	0.0653552	0.000373173	0.000480031	0.000233683	0	0.0020739	0.0171501	NA	NA	NA	NA	NA	NA	0.834599	0.403944	NA
4425792	k__Bacteria; p__Actinobacteria; c__Actinobacteria; o__Actinomycetales; f__Streptomycetaceae; g__Streptomyces; s__	aerobic_chemoheterotrophy;chemoheterotrophy;	0.00111952	0	0	0	0	0	0	0	0	0	0	0	0	0	0	0	0	0	0	0	0	0.00288018	0	0	0	0	0	0	0	0.00321958	0	0.00217851	0.000186587	0.000480031	0	0.000643915	0	0.000544627	NA	NA	NA	NA	NA	NA	NA	NA	NA
156611	k__Bacteria; p__Acidobacteria; c__Acidobacteriia; o__Acidobacteriales; f__Acidobacteriaceae; g__; s__		0.00223904	0.00194647	0.00404133	0.00808016	0.0016322	0.00612745	0.00321688	0.0158448	0.0334995	0.0380856	0	0	0	0	0.00205444	0	0	0	0.00143014	0	0.00181805	0.00576037	0	0.00176084	0.00233683	0.00278133	0.00134219	0	0.00129515	0.00643915	0.00133661	0	0.00186013	0.00365241	0.00833811	0.0126302	0.000847764	0	1.90584	0.0566705	0.985682	1.78359	0.0744906	0.99978	-2.17677	0.0294975	0.0843671
205456	k__Bacteria; p__Verrucomicrobia; c__[Spartobacteria]; o__[Chthoniobacterales]; f__[Chthoniobacteraceae]; g__DA101; s__		0	0	0	0	0	0	0	0	0	0	0	0	0	0	0	0	0	0.00480492	0.00143014	0	0	0	0	0	0.00116842	0	0	0	0	0	0	0	0.000238357	0.00080082	0.000233683	0	0	0	NA	NA	NA	NA	NA	NA	NA	NA	NA
927574	k__Bacteria; p__Planctomycetes; c__Planctomycetia; o__Pirellulales; f__Pirellulaceae; g__; s__		0	0	0	0.00269339	0.0032644	0	0.00321688	0	0.00394112	0	0	0	0	0.00411879	0.00205444	0.0044831	0.00246475	0	0	0	0	0.00288018	0	0	0.00116842	0.00278133	0.00268438	0.00275953	0	0	0	0	0.000954859	0.000928928	0.00220216	0.00110817	0.000513611	0.00215047	0.794138	0.427115	0.985682	0.220399	0.82556	0.99978	-0.984311	0.324963	NA
795321	k__Bacteria; p__Chloroflexi; c__S085; o__; f__; g__; s__		0	0	0	0.00269339	0.0016322	0	0	0	0	0	0.00122073	0	0	0	0	0	0	0	0	0	0	0	0	0	0	0	0	0	0.00129515	0	0.00133661	0	0.000272033	0.000448898	0.00025903	0	0.000639336	0	NA	NA	NA	NA	NA	NA	0.338109	0.735281	NA
136114	k__Bacteria; p__Proteobacteria; c__Alphaproteobacteria; o__; f__; g__; s__		0	0	0	0	0.0016322	0.00306373	0	0	0.00197056	0	0.00122073	0	0	0	0.00205444	0	0	0	0	0	0	0	0	0	0	0	0	0	0.00129515	0	0	0.00217851	0.000272033	0.000510621	0.000653142	0	0.000818794	0.000544627	0.335396	0.737326	0.985682	NA	NA	NA	0.133971	0.893426	NA
314567	k__Bacteria; p__Planctomycetes; c__Planctomycetia; o__Gemmatales; f__Gemmataceae; g__Gemmata; s__		0	0	0.00134711	0	0	0	0	0	0.00197056	0.0031738	0	0	0	0	0	0	0	0	0	0	0	0	0	0	0	0	0	0	0	0	0	0	0.000224518	0	0.000394112	0.000634759	0	0	NA	NA	NA	NA	NA	NA	NA	NA	NA
559177	k__Bacteria; p__Proteobacteria; c__Deltaproteobacteria; o__MIZ46; f__; g__; s__		0	0.00194647	0.00134711	0	0	0	0.00321688	0	0	0	0.00122073	0.00324528	0	0	0	0	0.00123238	0	0	0	0	0	0	0	0	0	0	0.00275953	0	0.00321958	0	0	0.000429914	0.000324412	0.000643376	0.00119582	0.000305183	0.00081132	0.108646	0.913483	0.985682	0.460707	0.645009	0.99978	NA	NA	NA
1069370	k__Bacteria; p__Bacteroidetes; c__[Saprospirae]; o__[Saprospirales]; f__Chitinophagaceae; g__; s__		0	0	0	0	0.0016322	0.00612745	0.00160844	0	0.00197056	0	0	0	0	0	0	0	0	0	0.00143014	0	0	0	0	0	0	0	0	0	0	0	0	0	0.000510391	0.00102124	0.0007158	0	0	0	0.103103	0.917881	0.985682	NA	NA	NA	NA	NA	NA
4363683	k__Bacteria; p__Actinobacteria; c__MB-A2-108; o__; f__; g__; s__		0	0	0	0	0	0	0.00160844	0	0	0	0.00122073	0	0	0	0	0	0	0	0	0	0	0	0	0	0.00116842	0	0	0	0	0	0	0	0	0	0.000555371	0	0.000305183	0	NA	NA	NA	NA	NA	NA	-0.135315	0.892363	NA
847358	k__Bacteria; p__Gemmatimonadetes; c__Gemm-1; o__; f__; g__; s__		0.00111952	0	0.00134711	0.00269339	0.0277474	0	0.00160844	0.00316897	0.00394112	0.0031738	0.0036622	0.00324528	0.00759936	0	0.00410889	0.0044831	0.00862664	0.00480492	0.00286029	0.00789983	0.00545415	0	0.00794597	0.00528253	0.00467366	0	0.00536877	0	0.00518061	0	0.00400984	0	0.00785918	0.00256636	0.00415452	0.00126855	0.00484507	0.00193209	-1.03395	0.301159	0.985682	-0.197539	0.843406	0.99978	-0.198904	0.842338	0.89797
1140581	k__Bacteria; p__Chloroflexi; c__Anaerolineae; o__SBR1031; f__A4b; g__; s__		0	0.00194647	0	0	0	0	0	0	0	0	0	0.00324528	0	0	0	0	0	0	0	0	0	0	0	0	0	0	0	0	0	0	0	0	0	0.000324412	0	0	0	0.00081132	NA	NA	NA	NA	NA	NA	NA	NA	NA
621278	k__Bacteria; p__Verrucomicrobia; c__Verrucomicrobiae; o__Verrucomicrobiales; f__Verrucomicrobiaceae; g__Luteolibacter; s__	aerobic_chemoheterotrophy;chemoheterotrophy;	0	0	0	0	0.0016322	0	0	0	0.00197056	0	0	0	0	0	0	0	0	0	0.00143014	0	0	0	0	0	0	0	0.00134219	0	0	0	0	0	0.000510391	0	0.00066255	0	0	0	0.103103	0.917881	0.985682	NA	NA	NA	NA	NA	NA
561221	k__Bacteria; p__Actinobacteria; c__Actinobacteria; o__Actinomycetales; f__; g__; s__		0.00223904	0	0	0.00269339	0	0	0	0	0	0	0	0	0	0	0	0.0089662	0	0	0	0.00394992	0	0	0.00158919	0.00176084	0	0.00278133	0	0	0	0.00321958	0	0.00217851	0.000373173	0.00110722	0	0.00120018	0	0.00278618	NA	NA	NA	0.219028	0.826628	0.99978	NA	NA	NA
564610	k__Bacteria; p__Actinobacteria; c__Thermoleophilia; o__Gaiellales; f__Gaiellaceae; g__; s__		0.00895616	0.00194647	0.0377191	0.0269339	0	0.00306373	0.00482532	0	0.00788224	0	0.00122073	0.00324528	0	0.00411879	0	0	0.00616189	0.00480492	0.010011	0.00394992	0.0109083	0.00288018	0.00476758	0.00704337	0.00701049	0.00278133	0.0134219	0	0.0207224	0.00321958	0.00133661	0	0.0122927	0.00726318	0.0107725	0.00120018	0.000639336	0.00184102	-0.323115	0.746608	0.985682	-1.62449	0.104271	0.99978	-3.2659	0.00109115	0.0085409
798562	k__Bacteria; p__Proteobacteria; c__Gammaproteobacteria; o__Legionellales; f__Legionellaceae; g__Legionella; s__	aerobic_chemoheterotrophy;intracellular_parasites;chemoheterotrophy;	0	0	0	0	0	0	0	0	0	0	0	0	0	0	0	0	0.00123238	0	0	0	0	0	0.00158919	0	0	0	0	0	0	0.00643915	0	0	0.000205396	0	0	0.00128783	0	0	NA	NA	NA	NA	NA	NA	NA	NA	NA
673969	k__Bacteria; p__Chloroflexi; c__S085; o__; f__; g__; s__		0.109713	0.0116788	0.0188595	0.0215471	0.040805	0.0183824	0.0257351	0.0158448	0.0216762	0.00952139	0.0952172	0.0389433	0.12159	0.0164751	0.154083	0.0044831	0.029577	0.00960984	0.0185919	0.0157997	0.036361	0.0115207	0.0921732	0.0862813	0.0443998	0.008344	0.0295282	0.0193167	0.0401497	0.0160979	0.0735137	0.013071	0.0423179	0.0147564	0.0322978	0.013825	0.111101	0.0182432	-0.835824	0.403254	0.985682	0.0152816	0.987807	0.99978	3.24274	0.00118387	0.00911259
824396	k__Bacteria; p__Armatimonadetes; c__[Fimbriimonadia]; o__[Fimbriimonadales]; f__[Fimbriimonadaceae]; g__Fimbriimonas; s__		0	0	0	0.00269339	0	0	0	0.00316897	0	0	0	0	0	0	0	0	0.00123238	0	0	0	0	0	0	0	0	0	0	0	0	0	0	0	0.000205396	0.000448898	0	0.000633794	0	0	NA	NA	NA	NA	NA	NA	NA	NA	NA
512321	k__Bacteria; p__Proteobacteria; c__Betaproteobacteria; o__MND1; f__; g__; s__		0	0	0	0	0	0	0	0	0.00197056	0	0	0	0	0	0	0	0	0	0	0	0	0.00288018	0	0	0	0	0	0	0	0	0	0	0	0.000480031	0.000394112	0	0	0	NA	NA	NA	NA	NA	NA	NA	NA	NA
4321717	k__Bacteria; p__Acidobacteria; c__Solibacteres; o__Solibacterales; f__; g__; s__		0.00111952	0.00194647	0	0.00269339	0	0.00306373	0	0.00316897	0	0.0031738	0	0	0	0	0.00205444	0	0	0	0	0	0.00181805	0.00288018	0	0	0	0	0	0	0	0	0	0	0.000489595	0.00176396	0	0.00126855	0.000513611	0	NA	NA	NA	-0.180726	0.856583	0.99978	NA	NA	NA
550937	k__Bacteria; p__Chloroflexi; c__Gitt-GS-136; o__; f__; g__; s__		0.0055976	0	0.00269422	0	0.0065288	0	0	0	0	0	0.0500501	0.00649056	0.0189984	0.00823757	0.00821777	0	0.00123238	0	0.00143014	0	0.00545415	0	0.0143027	0.00880421	0	0.00278133	0.00134219	0	0.00388546	0	0.0133661	0	0.00382288	0	0.00104553	0.000556266	0.0226581	0.00368203	-1.55821	0.119185	0.985682	NA	NA	NA	4.08967	4.31985e-05	0.000745544
1123215	k__Bacteria; p__Bacteroidetes; c__Cytophagia; o__Cytophagales; f__Cytophagaceae; g__Dyadobacter; s__	cellulolysis;aerobic_chemoheterotrophy;chemoheterotrophy;	0	0.00194647	0	0.00269339	0.0016322	0.0245098	0	0	0	0	0	0.00649056	0.00379968	0	0.00205444	0.0134493	0	0	0	0.0236995	0.00545415	0	0	0	0	0.00278133	0.00134219	0	0	0.00321958	0	0.00435701	0.00118106	0.00880819	0.000268438	0.00120018	0.00146353	0.00607422	-0.586059	0.557836	0.985682	-1.709	0.0874502	0.99978	0.399693	0.689383	NA
4442093	k__Bacteria; p__Acidobacteria; c__Acidobacteria-6; o__iii1-15; f__mb2424; g__; s__		0	0.00194647	0	0	0	0	0	0	0	0	0	0	0	0	0	0	0	0	0	0	0	0	0	0.00176084	0	0	0	0	0	0	0.00133661	0	0	0.000324412	0	0	0.000334153	0	NA	NA	NA	NA	NA	NA	NA	NA	NA
1139281	k__Bacteria; p__Acidobacteria; c__[Chloracidobacteria]; o__PK29; f__; g__; s__		0	0	0	0	0	0	0	0	0.00197056	0	0	0	0	0	0	0	0.00246475	0	0	0	0.00181805	0	0	0	0	0	0	0.00275953	0	0	0	0	0.000713801	0	0.000394112	0.000551907	0	0	-0.374316	0.708169	0.985682	NA	NA	NA	NA	NA	NA
4481528	k__Bacteria; p__Gemmatimonadetes; c__Gemm-1; o__; f__; g__; s__		0.00111952	0	0	0.00269339	0	0.00306373	0	0	0	0	0.00122073	0	0	0	0.00205444	0	0.00246475	0	0.00286029	0.00789983	0.00181805	0	0	0	0.00467366	0	0	0	0.00129515	0	0.00133661	0	0.0013771	0.00227616	0.00119376	0	0.00115295	0	-0.00998337	0.992035	0.997075	-0.763593	0.44511	0.99978	-0.119816	0.904629	NA
4439096	k__Bacteria; p__Proteobacteria; c__Alphaproteobacteria; o__Rhodospirillales; f__Rhodospirillaceae; g__; s__		0.00335856	0.0681265	0.00404133	0	0	0.00306373	0.00482532	0	0.00197056	0	0.0036622	0.0227169	0.011399	0.0164751	0.00205444	0.0313817	0.00369713	0	0	0	0	0.00576037	0	0.00176084	0.00116842	0.00278133	0.00268438	0.00551907	0	0	0.00534645	0	0.0018495	0.0128251	0.00212974	0.00166008	0.00561553	0.0176434	-0.0427302	0.965917	0.993073	-1.98846	NA	NA	0.875568	0.381265	0.51134
529888	k__Bacteria; p__Proteobacteria; c__Alphaproteobacteria; o__Rhizobiales; f__Hyphomicrobiaceae; g__Pedomicrobium; s__	aerobic_chemoheterotrophy;chemoheterotrophy;	0.00895616	0.00583942	0.00404133	0.00269339	0.008161	0	0.0193013	0.00633794	0.00197056	0.00952139	0.0036622	0.00649056	0.011399	0.0123564	0.00205444	0	0.00739426	0.00960984	0.00715072	0.00789983	0.00909025	0.00576037	0.0222487	0.00176084	0.014021	0.00556266	0.00671096	0.0082786	0.00647576	0.00643915	0.00534645	0	0.00746562	0.00530047	0.00969591	0.00722795	0.00561553	0.00471173	0.707123	0.47949	0.985682	0.783091	0.433574	0.99978	-1.58526	0.112908	0.213277
4480121	k__Bacteria; p__Proteobacteria; c__Deltaproteobacteria; o__Myxococcales; f__; g__; s__		0	0	0	0.00269339	0.0016322	0	0	0	0	0	0.0036622	0	0	0	0.00205444	0	0	0	0	0	0.00181805	0	0.00158919	0	0.00116842	0.00278133	0	0	0	0	0.00133661	0.00217851	0.000575042	0.000448898	0.000233683	0.000556266	0.00176331	0.000544627	-0.180719	0.856588	0.985682	NA	NA	NA	0.985267	0.324493	NA
204324	k__Bacteria; p__Acidobacteria; c__Solibacteres; o__Solibacterales; f__Solibacteraceae; g__Candidatus Solibacter; s__		0.00111952	0	0.00134711	0	0.0016322	0	0.00804221	0.00633794	0.00591168	0.00952139	0.00122073	0	0	0	0	0	0.00369713	0	0.00286029	0.00394992	0.0036361	0	0.00158919	0	0	0.00278133	0	0	0	0	0	0	0.00238206	0.000658319	0.00279078	0.00372813	0.000305183	0	-0.00107634	0.999141	0.999726	1.34371	0.179042	0.99978	-1.1704	0.241842	NA
541789	k__Bacteria; p__Verrucomicrobia; c__[Spartobacteria]; o__[Chthoniobacterales]; f__[Chthoniobacteraceae]; g__; s__		0	0	0.00134711	0	0	0	0	0.00316897	0	0.0126952	0	0	0	0	0	0	0	0	0	0	0	0	0	0.00176084	0	0	0	0	0.00129515	0	0.00133661	0	0.000224518	0	0.00025903	0.00317283	0.000334153	0	NA	NA	NA	NA	NA	NA	NA	NA	NA
243855	k__Bacteria; p__Proteobacteria; c__Deltaproteobacteria; o__[Entotheonellales]; f__[Entotheonellaceae]; g__; s__		0.00895616	0.00389294	0.00808266	0	0.0065288	0.00612745	0.00965065	0.00316897	0.00788224	0	0.00488293	0	0.00379968	0.00411879	0.00616333	0.0044831	0.00862664	0	0.00572058	0	0.0072722	0	0.00635677	0.00176084	0.00584208	0.00556266	0.00671096	0.00275953	0.00777091	0.00321958	0.0106929	0.00217851	0.00753117	0.00167007	0.00757137	0.00294215	0.00638471	0.0026951	-0.104253	0.916969	0.985682	0.530624	0.59568	0.99978	-0.522756	0.601144	0.716835
123077	k__Bacteria; p__Actinobacteria; c__Thermoleophilia; o__Gaiellales; f__Gaiellaceae; g__; s__		0.00111952	0	0	0.00269339	0	0	0	0	0	0	0.00244147	0	0.00379968	0	0	0	0	0	0	0	0.00181805	0	0.00158919	0.00352168	0	0	0.00134219	0	0	0	0.00133661	0	0.000489595	0.000448898	0.000268438	0	0.00189444	0	-0.168949	0.865837	0.985682	NA	NA	NA	0.795083	0.426565	NA
1108483	k__Bacteria; p__Proteobacteria; c__Betaproteobacteria; o__; f__; g__; s__		0.00335856	0.00389294	0.00134711	0	0.016322	0.00306373	0.00965065	0.00633794	0.00394112	0.00634759	0.0036622	0.00324528	0.011399	0	0.00821777	0.0044831	0.00246475	0	0.00572058	0.00789983	0.00181805	0.00288018	0.00158919	0.00352168	0	0.00278133	0.00134219	0	0.00129515	0.0128783	0.0213858	0.00217851	0.00517184	0.00295611	0.00324582	0.00566903	0.0111662	0.00247672	-0.89526	0.370648	0.985682	0.91271	0.361395	0.99978	1.74109	0.0816685	0.171073
4309216	k__Bacteria; p__Proteobacteria; c__Gammaproteobacteria; o__Pseudomonadales; f__Pseudomonadaceae; g__Pseudomonas; s__	aerobic_chemoheterotrophy;chemoheterotrophy;	0	0	0.00269422	0	0	0	0	0	0	0	0	0	0	0	0	0	0	0	0	0.00394992	0	0	0	0	0	0	0	0	0	0	0	0	0.000449037	0.000658319	0	0	0	0	NA	NA	NA	NA	NA	NA	NA	NA	NA
279390	k__Bacteria; p__Acidobacteria; c__Acidobacteria-6; o__iii1-15; f__RB40; g__; s__		0.00335856	0.00389294	0.00808266	0.00538677	0.0097932	0.00612745	0.0112591	0	0.00394112	0	0.00244147	0.00324528	0.00379968	0	0.00410889	0	0.0135561	0	0.00429043	0	0.00909025	0	0.00317839	0.0123259	0.00584208	0.00278133	0.0134219	0.00275953	0.00518061	0.00965873	0.00133661	0	0.00802854	0.00256786	0.00792896	0.00303992	0.00292166	0.00081132	0.0318337	0.974605	0.994988	0.164821	0.869085	0.99978	-1.95385	0.050719	0.123329
541340	k__Bacteria; p__Proteobacteria; c__Alphaproteobacteria; o__; f__; g__; s__		0.00111952	0	0	0	0	0	0	0	0	0	0	0	0	0	0	0	0	0	0	0	0	0	0.00158919	0	0	0	0	0.00275953	0	0	0.00133661	0	0.000186587	0	0	0.000551907	0.000334153	0	NA	NA	NA	NA	NA	NA	NA	NA	NA
750868	k__Bacteria; p__Actinobacteria; c__Actinobacteria; o__Actinomycetales; f__Streptomycetaceae; g__Streptomyces; s__	aerobic_chemoheterotrophy;chemoheterotrophy;	0.00111952	0	0	0	0	0.00306373	0.00160844	0	0	0	0.00122073	0.00324528	0	0	0	0.0044831	0	0	0.00286029	0	0	0.00288018	0.00317839	0	0.00116842	0	0	0	0	0	0.00267322	0	0.000663302	0.000990652	0.000555371	0	0.000973489	0.00193209	-0.120049	0.904444	0.985682	NA	NA	NA	0.347261	0.728395	NA
4225240	k__Bacteria; p__Verrucomicrobia; c__Opitutae; o__Opitutales; f__Opitutaceae; g__Opitutus; s__	fermentation;nitrate_reduction;chemoheterotrophy;	0	0.00389294	0	0	0	0	0.00160844	0	0.00197056	0	0.00122073	0.00973583	0	0	0	0.0044831	0.00123238	0	0.00143014	0	0	0.00288018	0.00158919	0	0	0	0.00134219	0.00275953	0.0025903	0	0.00133661	0.00217851	0.000443754	0.00112885	0.0015023	0.000551907	0.000639336	0.00409936	0.813963	0.415666	0.985682	-0.247102	0.804829	0.99978	-0.448553	0.653754	NA
257611	k__Bacteria; p__Actinobacteria; c__Acidimicrobiia; o__Acidimicrobiales; f__EB1017; g__; s__		0.0906811	0.0311436	0.183207	0.0727214	0.0310118	0.0214461	0.0514701	0.0221828	0.0256173	0.0222166	0.107424	0.0356981	0.11399	0.0123564	0.0472522	0.0179324	0.0382037	0.0480492	0.0958197	0.0671486	0.0981747	0.0432028	0.0874056	0.211301	0.0607576	0.0111253	0.123482	0.0551907	0.139876	0.0386349	0.134998	0.0261421	0.0895163	0.0472853	0.0802406	0.0298701	0.100916	0.0230322	-0.254146	0.799383	0.985682	-1.03454	0.300886	0.99978	0.0252332	0.979869	0.987404
221334	k__Bacteria; p__Verrucomicrobia; c__[Spartobacteria]; o__[Chthoniobacterales]; f__[Chthoniobacteraceae]; g__; s__		0.00111952	0	0.00134711	0	0	0	0	0	0	0	0	0	0	0	0	0	0	0	0	0	0	0	0	0	0.00116842	0	0	0	0.00129515	0	0.00133661	0	0.000411105	0	0.000492714	0	0.000334153	0	0.0957825	0.923693	0.985682	NA	NA	NA	-0.108313	0.913747	NA
217883	k__Bacteria; p__Verrucomicrobia; c__[Pedosphaerae]; o__[Pedosphaerales]; f__; g__; s__		0.00111952	0.00194647	0.00269422	0	0.0114254	0.00306373	0.00965065	0	0.00394112	0	0.0036622	0	0	0	0.00616333	0	0.0221828	0	0.0128713	0.00394992	0.0109083	0.00576037	0.00317839	0.00704337	0.00467366	0.00556266	0.00671096	0	0.00129515	0	0.0133661	0	0.0102003	0.00245341	0.00525431	0.00111253	0.00579791	0	-1.42681	0.153634	0.985682	-0.365086	0.715048	0.99978	0.116815	0.907007	0.939125
662695	k__Bacteria; p__Proteobacteria; c__Alphaproteobacteria; o__Sphingomonadales; f__Sphingomonadaceae; g__Kaistobacter; s__	aerobic_chemoheterotrophy;chemoheterotrophy;	0.00111952	0	0	0	0.0016322	0.00306373	0.00160844	0	0	0	0.00122073	0.00649056	0	0.0164751	0	0.0089662	0	0	0.00143014	0.00394992	0	0	0	0.00176084	0.00116842	0.0139067	0.00134219	0	0.0025903	0.0193175	0.00400984	0.00435701	0.000696977	0.00116894	0.00134187	0.00664482	0.00130764	0.00907223	0.583067	0.559848	0.985682	1.82822	0.0675161	0.99978	0.0143281	0.988568	NA
370045	k__Bacteria; p__Actinobacteria; c__Actinobacteria; o__Actinomycetales; f__Micromonosporaceae; g__Catellatospora; s__	aerobic_chemoheterotrophy;chemoheterotrophy;	0.0223904	0.00583942	0.00538844	0.0242405	0.0065288	0.0153186	0.0225182	0	0	0.0031738	0.0134281	0.0292075	0.011399	0.00823757	0.0123267	0.0044831	0.0147885	0.0240246	0.00286029	0.00789983	0.0290888	0.0172811	0.0127135	0.00704337	0.00934732	0.00278133	0.0120797	0.0165572	0.0233127	0.022537	0.0106929	0.0196066	0.0135075	0.0157673	0.0134516	0.00900987	0.0119617	0.0153837	0.0993878	0.92083	0.985682	-0.87798	0.379955	0.99978	-0.699103	0.484488	0.614469
610807	k__Bacteria; p__Chloroflexi; c__TK10; o__; f__; g__; s__		0	0	0	0	0	0	0	0	0	0	0	0	0.00379968	0	0	0	0	0	0	0	0	0	0.00158919	0	0	0	0	0	0	0	0.00133661	0	0	0	0	0	0.00128407	0	NA	NA	NA	NA	NA	NA	NA	NA	NA
3847357	k__Bacteria; p__Proteobacteria; c__Deltaproteobacteria; o__Syntrophobacterales; f__Syntrophobacteraceae; g__; s__		0.00671712	0	0.00134711	0	0	0	0	0	0.00788224	0	0.00244147	0	0	0	0.00205444	0	0.00246475	0	0	0.00394992	0.0036361	0	0.00317839	0	0	0	0	0	0.00388546	0	0.00534645	0	0.00236085	0.000658319	0.00235354	0	0.00246059	0	-0.29386	0.768865	0.985682	NA	NA	NA	0.197652	0.843317	0.898135
610802	k__Bacteria; p__Actinobacteria; c__Thermoleophilia; o__Gaiellales; f__Gaiellaceae; g__; s__		0.00671712	0.00389294	0.0107769	0.00269339	0.008161	0	0.00643376	0.00950691	0.00591168	0.0031738	0.00122073	0	0	0	0	0	0.00123238	0	0.00286029	0.00394992	0.00909025	0.0144009	0	0.00352168	0.00467366	0	0.0107375	0.00275953	0.0284933	0.00965873	0.00133661	0	0.00647299	0.00415619	0.01125	0.00501979	0.000639336	0	1.33556	0.181694	0.985682	0.267117	0.789379	0.99978	-3.225	0.00125972	0.00948271
245451	k__Bacteria; p__Actinobacteria; c__Thermoleophilia; o__Gaiellales; f__Gaiellaceae; g__; s__		0.00111952	0	0.00538844	0.00269339	0.0032644	0	0	0	0	0	0.00122073	0	0.00379968	0	0	0	0.00123238	0	0.00143014	0.00394992	0	0.00288018	0.00476758	0.00704337	0.00233683	0	0.00134219	0	0.0025903	0	0	0	0.00207248	0.00158725	0.00125387	0	0.0012551	0	-0.487124	0.626171	0.985682	-0.566847	0.570818	0.99978	-0.363239	0.716426	NA
1081178	k__Bacteria; p__Actinobacteria; c__Thermoleophilia; o__Solirubrobacterales; f__; g__; s__		0.00335856	0	0.00269422	0	0.0016322	0	0.00160844	0	0	0.0031738	0.00122073	0	0.00379968	0	0	0	0.00123238	0	0.00429043	0.00394992	0	0.00288018	0.00158919	0.00704337	0.00116842	0	0.00402658	0.00275953	0.00906607	0.00321958	0.00133661	0	0.0022013	0.00113835	0.0031739	0.00183058	0.00158926	0	0.58321	0.559752	0.985682	0.472006	0.636923	0.99978	-1.06311	0.287732	0.420139
182626	k__Bacteria; p__Proteobacteria; c__Alphaproteobacteria; o__Rhodospirillales; f__; g__; s__		0	0	0.00134711	0	0	0	0	0	0	0	0.0158695	0.00324528	0	0	0	0	0	0	0	0	0	0	0.00158919	0.00176084	0	0	0	0	0	0	0	0	0.000224518	0	0	0	0.00396738	0.00081132	NA	NA	NA	NA	NA	NA	NA	NA	NA
646107	k__Bacteria; p__Acidobacteria; c__[Chloracidobacteria]; o__PK29; f__; g__; s__		0	0	0.00134711	0	0	0.00306373	0.00160844	0	0.00197056	0	0.00122073	0	0	0	0	0	0	0	0	0	0	0	0.00317839	0	0	0	0.00134219	0	0.00129515	0	0.00267322	0	0.000224518	0.000510621	0.00124327	0	0.000973489	0	0.82327	0.410354	0.985682	NA	NA	NA	-0.0555169	0.955727	NA
3936762	k__Bacteria; p__Actinobacteria; c__Actinobacteria; o__Actinomycetales; f__Pseudonocardiaceae; g__; s__		0	0	0.00134711	0.00269339	0.0016322	0	0.00160844	0	0	0	0.0036622	0.00324528	0.011399	0	0	0.0044831	0.00123238	0	0	0	0	0	0.00476758	0	0.00233683	0	0	0.00275953	0	0	0.00133661	0	0.000701948	0.000448898	0.000789054	0.000551907	0.00409946	0.00193209	0.126442	0.899382	0.985682	NA	NA	NA	0.983573	0.325326	NA
4477307	k__Bacteria; p__Verrucomicrobia; c__[Pedosphaerae]; o__[Pedosphaerales]; f__auto67_4W; g__; s__		0.00335856	0	0	0	0	0	0.00160844	0	0	0	0	0	0	0	0	0	0	0	0	0	0	0	0	0	0	0	0.00134219	0	0	0	0.00133661	0	0.00055976	0	0.000590127	0	0.000334153	0	-0.102045	0.918721	0.985682	NA	NA	NA	-0.142005	0.887076	NA
1722703	k__Bacteria; p__Acidobacteria; c__Acidobacteria-6; o__iii1-15; f__; g__; s__		0.00895616	0.00194647	0.00673555	0.00538677	0.016322	0.00306373	0.014476	0.00633794	0.00591168	0	0.00122073	0	0.00759936	0.00411879	0.00616333	0	0.00492951	0	0.0157316	0	0.0127263	0	0.00635677	0.0176084	0.0163578	0	0.0120797	0.00551907	0.0129515	0	0.00400984	0	0.0109002	0.00173283	0.0123553	0.0023714	0.00474832	0.0010297	0.490573	0.623729	0.985682	0.298511	0.765313	0.99978	-2.44366	0.0145393	0.0527661
3658133	k__Bacteria; p__Planctomycetes; c__Planctomycetia; o__Gemmatales; f__Gemmataceae; g__Gemmata; s__		0.00671712	0.00583942	0.00269422	0	0.0048966	0	0.00160844	0.00316897	0	0	0.00122073	0	0	0.00411879	0.00410889	0.0044831	0.00123238	0.00480492	0	0	0	0	0.00317839	0	0	0	0	0.00275953	0.00388546	0.00321958	0.00267322	0.00217851	0.00259005	0.00177406	0.00109878	0.00182962	0.00200071	0.0026951	-1.04286	0.297013	0.985682	0.0905365	0.927861	0.99978	0.414648	0.678399	NA
151523	k__Bacteria; p__Actinobacteria; c__Actinobacteria; o__Actinomycetales; f__; g__; s__		0	0	0	0	0	0	0	0	0	0.0031738	0.00122073	0	0.00379968	0	0.00410889	0	0	0	0	0	0	0	0.00317839	0	0	0	0	0	0.00129515	0	0	0.00653552	0	0	0.00025903	0.000634759	0.00228232	0.00163388	NA	NA	NA	NA	NA	NA	0.855753	0.392135	NA
628318	k__Bacteria; p__Nitrospirae; c__Nitrospira; o__Nitrospirales; f__Nitrospiraceae; g__Nitrospira; s__	aerobic_nitrite_oxidation;nitrification;	0	0	0.00134711	0	0.0097932	0.0183824	0.00965065	0.00316897	0.0157645	0	0.00244147	0	0.00379968	0	0.00616333	0	0	0	0	0	0	0	0.00476758	0.00528253	0	0	0.00134219	0	0	0	0.00400984	0	0.00185672	0.00306373	0.00535146	0.000633794	0.00410358	0	1.26811	0.204758	0.985682	NA	NA	NA	-0.475146	0.634683	0.74414
199905	k__Bacteria; p__Planctomycetes; c__Planctomycetia; o__Planctomycetales; f__Planctomycetaceae; g__Planctomyces; s__		0	0	0.00134711	0	0	0	0	0	0	0	0.00122073	0	0	0	0	0	0.00369713	0	0	0	0	0	0	0	0	0	0	0	0	0	0.00133661	0	0.000840707	0	0	0	0.000639336	0	NA	NA	NA	NA	NA	NA	NA	NA	NA
207355	k__Bacteria; p__Chloroflexi; c__Anaerolineae; o__SBR1031; f__A4b; g__; s__		0.00223904	0.00778589	0.00404133	0.00808016	0	0.0245098	0.00160844	0.00316897	0	0.00952139	0	0.0421886	0.00759936	0.0247127	0.00616333	0.0089662	0.00123238	0.00960984	0.00286029	0.00789983	0.0036361	0.00576037	0.00476758	0.00176084	0.00350525	0.00556266	0.00268438	0.00275953	0	0.00965873	0.00133661	0.0108925	0.00233486	0.0106076	0.00155961	0.00613426	0.00377483	0.02169	-0.435427	0.663253	0.985682	-0.83331	0.40467	0.99978	0.380633	0.703476	NA
2578357	k__Bacteria; p__Acidobacteria; c__DA052; o__Ellin6513; f__; g__; s__		0.0055976	0	0.0336777	0.0511743	0.0048966	0.00612745	0.0273435	0.0285207	0.0334995	0.0349118	0.0036622	0	0	0	0.00205444	0	0.00616189	0.00480492	0.00858087	0.0276494	0.0181805	0.00288018	0.00476758	0.00176084	0.0128526	0.0222507	0.00671096	0	0.0129515	0.0160979	0.00267322	0	0.0128492	0.0154394	0.0186716	0.0203562	0.00209747	0	0.720929	0.470953	0.985682	0.548487	0.583357	0.99978	-3.61341	0.000302195	0.00335162
521073	k__Bacteria; p__Proteobacteria; c__Alphaproteobacteria; o__Rhizobiales; f__Rhizobiaceae; g__Agrobacterium; s__	aerobic_chemoheterotrophy;chemoheterotrophy;	0	0.00194647	0	0	0	0.00306373	0	0.00316897	0	0	0	0	0	0	0	0	0.00123238	0	0.00143014	0	0	0	0	0	0	0.00278133	0	0	0	0	0	0	0.000443754	0.000835033	0	0.00119006	0	0	NA	NA	NA	0.230269	0.817883	0.99978	NA	NA	NA
218456	k__Bacteria; p__Verrucomicrobia; c__[Pedosphaerae]; o__[Pedosphaerales]; f__; g__; s__		0.0212709	0.00583942	0.024248	0.0107735	0.0342762	0.00306373	0.0627292	0.00633794	0.0650285	0.00952139	0.00976586	0.00649056	0.0227981	0.00411879	0.0267078	0.0044831	0.0394361	0.00480492	0.0629264	0.00789983	0.103629	0	0.0127135	0.0176084	0.0432314	0	0.0268438	0.0110381	0.0310837	0.00321958	0.00935629	0.00435701	0.0476311	0.00539691	0.0457833	0.00602341	0.017157	0.00486236	-0.153429	0.87806	0.985682	0.311124	0.755707	0.99978	-3.37657	0.000733948	0.00645947
869496	k__Bacteria; p__Proteobacteria; c__Betaproteobacteria; o__Burkholderiales; f__Oxalobacteraceae		0.00223904	0	0.00538844	0.0161603	0.0016322	0.00612745	0.00321688	0.00633794	0.00197056	0.0126952	0	0	0	0.00411879	0.00205444	0	0.00246475	0	0.00286029	0.00789983	0.0036361	0	0.00476758	0	0	0.025032	0.00268438	0.00551907	0.00518061	0.00965873	0.00133661	0	0.0030368	0.00503127	0.00261049	0.0118486	0.000847764	0.0010297	-0.263282	0.792333	0.985682	1.56555	0.117454	0.99978	-0.98801	0.323148	NA
818327	k__Bacteria; p__Acidobacteria; c__Acidobacteriia; o__Acidobacteriales; f__Koribacteraceae; g__; s__		0	0	0	0	0.0016322	0	0.00160844	0	0.00197056	0	0.00122073	0	0	0	0	0	0.00123238	0	0	0	0	0	0	0	0	0	0	0	0	0	0	0	0.00047743	0	0.0007158	0	0.000305183	0	0.109801	0.912567	0.985682	NA	NA	NA	-0.163382	0.870218	NA
4401307	k__Bacteria; p__Proteobacteria; c__Alphaproteobacteria; o__Rhizobiales; f__Hyphomicrobiaceae; g__Rhodoplanes; s__	nitrate_denitrification;nitrite_denitrification;nitrous_oxide_denitrification;denitrification;nitrite_respiration;aerobic_chemoheterotrophy;nitrate_respiration;nitrate_reduction;nitrogen_respiration;anoxygenic_photoautotrophy_S_oxidizing;anoxygenic_photoautotrophy;photoautotrophy;photoheterotrophy;phototrophy;chemoheterotrophy;	0.00223904	0.00389294	0.0161653	0.00269339	0.0016322	0	0.00321688	0	0.00394112	0	0.00122073	0	0	0	0	0	0.00492951	0	0.0114412	0.00394992	0	0	0	0.00176084	0.0105157	0.00278133	0.00939534	0.0082786	0.00777091	0.0128783	0	0	0.00606787	0.00175604	0.006968	0.00478765	0.000305183	0	0.248653	0.803629	0.985682	1.09046	0.275508	0.99978	-2.75174	0.00592802	0.0280399
629456	k__Bacteria; p__Acidobacteria; c__Solibacteres; o__Solibacterales; f__; g__; s__		0	0	0	0	0	0	0.00160844	0	0	0	0	0	0	0	0	0	0	0	0	0	0	0	0	0	0.00116842	0	0	0	0	0	0	0	0	0	0.000555371	0	0	0	NA	NA	NA	NA	NA	NA	NA	NA	NA
114406	k__Bacteria; p__Gemmatimonadetes; c__Gemmatimonadetes; o__; f__; g__; s__		0	0	0	0	0	0	0	0	0	0	0	0	0	0	0	0	0	0	0.00143014	0	0	0	0	0.00176084	0	0	0	0	0	0	0.00133661	0	0.000238357	0	0	0	0.000334153	0	NA	NA	NA	NA	NA	NA	NA	NA	NA
819858	k__Bacteria; p__Actinobacteria; c__Actinobacteria; o__Actinomycetales; f__; g__; s__		0	0	0	0	0	0	0	0	0	0	0	0	0.00379968	0	0	0	0	0	0	0	0	0	0	0	0	0	0	0	0.00129515	0	0	0	0	0	0.00025903	0	0.00094992	0	NA	NA	NA	NA	NA	NA	NA	NA	NA
282561	k__Bacteria; p__Proteobacteria; c__Alphaproteobacteria; o__Sphingomonadales; f__Sphingomonadaceae; g__Sphingomonas; s__	aerobic_chemoheterotrophy;chemoheterotrophy;	0	0	0	0	0	0	0	0	0	0	0	0	0	0	0	0	0	0.00480492	0	0	0	0	0	0	0	0	0.00134219	0	0	0	0	0	0	0.00080082	0.000268438	0	0	0	NA	NA	NA	NA	NA	NA	NA	NA	NA
114151	k__Bacteria; p__Actinobacteria; c__Actinobacteria; o__Actinomycetales; f__Micromonosporaceae; g__Pilimelia; s__	aerobic_chemoheterotrophy;chemoheterotrophy;	0.00111952	0	0	0	0	0	0.00160844	0	0	0	0	0	0	0	0	0	0	0	0	0	0	0.00288018	0	0	0	0	0	0	0	0.00321958	0	0	0.000186587	0.000480031	0.000321688	0.000643915	0	0	NA	NA	NA	NA	NA	NA	NA	NA	NA
2867530	k__Bacteria; p__Planctomycetes; c__vadinHA49; o__DH61; f__; g__; s__		0.00111952	0	0	0	0	0	0	0	0	0	0	0	0	0	0	0	0	0	0.00143014	0	0	0	0	0	0	0	0.00134219	0	0	0	0	0	0.000424944	0	0.000268438	0	0	0	-0.168949	0.865837	0.985682	NA	NA	NA	NA	NA	NA
93175	k__Bacteria; p__Actinobacteria; c__Acidimicrobiia; o__Acidimicrobiales; f__Iamiaceae; g__Iamia; s__		0.0985178	0.0408759	0.0309835	0.0215471	0.0914032	0.0367647	0.0498617	0.0285207	0.0354701	0.0126952	0.147709	0.0292075	0.205183	0.0411879	0.0986133	0.0268986	0.029577	0.0144148	0.0314632	0.0394992	0.119991	0.0259217	0.160509	0.0704337	0.0455682	0.0194693	0.0590564	0.0165572	0.076414	0.0289762	0.192472	0.0239636	0.0669893	0.0298372	0.0532741	0.0212437	0.160994	0.0303144	-0.6144	0.538951	0.985682	-0.86339	0.387923	0.99978	2.89773	0.00375875	0.0201187
4441015	k__Bacteria; p__Actinobacteria; c__MB-A2-108; o__; f__; g__; s__		0	0	0	0	0	0	0	0	0	0	0	0	0	0	0	0	0.00123238	0	0.00143014	0	0	0	0	0	0	0	0	0	0	0	0	0	0.000443754	0	0	0	0	0	NA	NA	NA	NA	NA	NA	NA	NA	NA
1102044	k__Bacteria; p__Planctomycetes; c__Planctomycetia; o__Gemmatales; f__Gemmataceae; g__Gemmata; s__		0.0201514	0.00973236	0.0107769	0.00538677	0.0114254	0	0.0112591	0.00633794	0.0157645	0.0031738	0.00122073	0.00973583	0.0151987	0.00823757	0.0102722	0	0.00862664	0.00960984	0.010011	0	0.0072722	0	0.00317839	0.0123259	0.00467366	0.00278133	0.00805315	0	0.00388546	0.00643915	0.00400984	0	0.0113772	0.0041215	0.00872717	0.00374644	0.00767538	0.00449335	-1.05196	0.292819	0.985682	-0.0674217	0.946246	0.99978	-0.889182	0.373905	0.503378
4441019	k__Bacteria; p__Actinobacteria; c__MB-A2-108; o__0319-7L14; f__; g__; s__		0.00223904	0	0	0	0.0065288	0.0153186	0.00321688	0	0.00197056	0.0031738	0	0	0.011399	0	0	0	0.00123238	0	0.00429043	0.00789983	0.00545415	0.00288018	0.00317839	0.0140867	0.00350525	0.00278133	0.00134219	0.00551907	0.00647576	0.00643915	0.00400984	0.00217851	0.0032908	0.00434977	0.00330213	0.00358267	0.00385222	0.000544627	0.165629	0.868449	0.985682	-0.00193711	0.998454	0.99978	-0.4494	0.653143	0.75889
570864	k__Bacteria; p__Verrucomicrobia; c__[Spartobacteria]; o__[Chthoniobacterales]; f__[Chthoniobacteraceae]; g__Candidatus Xiphinematobacter; s__	animal_parasites_or_symbionts;	0	0	0.00808266	0	0.0016322	0	0	0	0	0	0	0.00324528	0	0	0	0	0.00123238	0	0.00286029	0	0	0	0	0	0	0	0	0	0.00129515	0	0	0	0.00230125	0	0.00025903	0	0	0.00081132	-1.52466	0.127345	0.985682	NA	NA	NA	NA	NA	NA
5808	k__Bacteria; p__Proteobacteria; c__Alphaproteobacteria; o__Rhodobacterales; f__Rhodobacteraceae; g__Amaricoccus; s__	aerobic_chemoheterotrophy;chemoheterotrophy;	0	0	0.00134711	0	0	0	0.00160844	0	0	0.0031738	0	0.00324528	0	0	0	0	0	0	0	0	0	0	0	0	0	0	0	0	0	0	0	0	0.000224518	0	0.000321688	0.000634759	0	0.00081132	NA	NA	NA	NA	NA	NA	NA	NA	NA
570862	k__Bacteria; p__Proteobacteria; c__Deltaproteobacteria; o__Myxococcales; f__Nannocystaceae; g__Plesiocystis; s__		0.00447808	0.00194647	0.00808266	0.0134669	0.0032644	0.00306373	0.00804221	0.00316897	0.00197056	0.0031738	0.0036622	0	0.00759936	0	0.00410889	0.0044831	0.00369713	0	0.00143014	0.00394992	0.0036361	0.00288018	0.00635677	0.00352168	0.00233683	0.00278133	0.00536877	0.00551907	0.00388546	0.00643915	0.0106929	0.00217851	0.00409809	0.00421787	0.00432076	0.00421646	0.00651584	0.0016654	0.0354173	0.971747	0.99452	0.0651531	0.948052	0.99978	0.363667	0.716106	0.805645
897662	k__Bacteria; p__Verrucomicrobia; c__[Spartobacteria]; o__[Chthoniobacterales]; f__[Chthoniobacteraceae]; g__Candidatus Xiphinematobacter; s__	animal_parasites_or_symbionts;	0	0	0	0	0.0016322	0.00612745	0.00160844	0.0126759	0.00197056	0.00952139	0	0.00324528	0	0	0.00205444	0	0.00246475	0	0.00143014	0	0	0	0	0	0.00116842	0.008344	0.00268438	0	0	0.00321958	0	0.00435701	0.000921183	0.00102124	0.00148636	0.00675217	0.000513611	0.00190057	0.395004	0.69284	0.985682	1.93583	0.0528889	0.99978	-0.661208	0.508479	NA
276959	k__Bacteria; p__Firmicutes; c__Bacilli; o__Bacillales; f__Paenibacillaceae; g__Paenibacillus; s__	aerobic_chemoheterotrophy;chemoheterotrophy;	0	0	0	0	0	0	0.00160844	0	0	0	0	0	0	0	0.00205444	0	0	0	0	0	0	0	0	0	0	0	0	0	0	0	0	0.00217851	0	0	0.000321688	0	0.000513611	0.000544627	NA	NA	NA	NA	NA	NA	NA	NA	NA
588740	k__Bacteria; p__Planctomycetes; c__BD7-11; o__; f__; g__; s__		0	0	0	0	0.0016322	0	0	0	0	0	0	0	0	0	0	0	0	0	0	0	0	0	0	0	0.00116842	0	0	0	0	0	0	0	0.000272033	0	0.000233683	0	0	0	NA	NA	NA	NA	NA	NA	NA	NA	NA
4065042	k__Bacteria; p__Proteobacteria; c__Alphaproteobacteria; o__Rhizobiales; f__Hyphomicrobiaceae; g__Devosia; s__	aerobic_chemoheterotrophy;chemoheterotrophy;	0.00335856	0.00583942	0.00134711	0.00269339	0.0048966	0.0582108	0.00321688	0.00950691	0.00197056	0	0	0	0	0	0.00821777	0.0224155	0.00369713	0.0240246	0.00429043	0.0118497	0.00181805	0.00864055	0.00317839	0	0.00233683	0	0.00402658	0.00551907	0.0025903	0.00321958	0.00400984	0.0196066	0.00323465	0.0185431	0.00282823	0.00364911	0.0030569	0.0105055	-0.235411	0.81389	0.985682	-2.18388	0.0289713	0.99978	-0.0811995	0.935283	0.956472
4345857	k__Bacteria; p__Proteobacteria; c__Deltaproteobacteria; o__Myxococcales; f__; g__; s__		0.00447808	0	0.00538844	0.00269339	0.0130576	0.00612745	0.0128675	0.00950691	0.00788224	0.00634759	0.00976586	0.00324528	0.00379968	0	0.00410889	0	0.0123238	0.0288295	0	0.00789983	0.00545415	0.00864055	0.00476758	0.00176084	0.00233683	0.008344	0.00402658	0.0082786	0.00129515	0.00321958	0.00400984	0.0108925	0.00678367	0.00903179	0.00568167	0.00713934	0.00542107	0.00353445	-0.527439	0.597889	0.985682	0.158601	0.873983	0.99978	-0.176855	0.859622	0.908303
590601	k__Bacteria; p__Proteobacteria; c__Betaproteobacteria; o__Burkholderiales		0.00223904	0	0	0.00269339	0.0016322	0	0.00160844	0	0.00394112	0	0	0	0.00379968	0	0	0	0.00123238	0.00480492	0.00286029	0.00394992	0	0	0	0.00176084	0.00116842	0.008344	0	0	0.00129515	0	0.00267322	0.00217851	0.00132732	0.00190804	0.00160263	0.0016688	0.00161823	0.000544627	0.0223701	0.982153	0.996018	0.250284	0.802368	0.99978	-0.181588	0.855906	NA
541095	k__Bacteria; p__Actinobacteria; c__Acidimicrobiia; o__Acidimicrobiales; f__Iamiaceae; g__; s__		0	0	0	0	0	0	0	0	0	0	0	0	0	0	0	0	0	0	0.00143014	0	0	0	0.00158919	0	0	0	0	0	0	0	0	0	0.000238357	0	0	0	0	0	NA	NA	NA	NA	NA	NA	NA	NA	NA
4338800	k__Bacteria; p__Proteobacteria; c__Deltaproteobacteria; o__Myxococcales; f__; g__; s__		0	0	0	0	0	0	0	0	0.00197056	0	0	0	0	0.00411879	0	0	0.00123238	0	0	0	0	0	0	0	0	0	0	0.00275953	0	0	0	0	0.000205396	0	0.000394112	0.000551907	0	0.0010297	NA	NA	NA	NA	NA	NA	NA	NA	NA
4465887	k__Bacteria; p__Acidobacteria; c__[Chloracidobacteria]; o__PK29; f__; g__; s__		0.00111952	0	0	0	0	0.00306373	0.00160844	0.00316897	0	0	0	0	0	0.00823757	0	0	0	0.00480492	0.00143014	0	0.00181805	0	0.00158919	0	0	0	0	0.00551907	0.00129515	0	0.00267322	0.00871403	0.000727952	0.00131144	0.000580719	0.00173761	0.000668306	0.0042379	-0.113039	0.91	0.985682	0.463774	0.64281	0.99978	0.117084	0.906794	NA
1038330	k__Bacteria; p__Proteobacteria; c__Deltaproteobacteria; o__Myxococcales; f__; g__; s__		0	0.00194647	0	0	0.0016322	0	0	0	0	0	0	0	0	0	0.00205444	0.0044831	0	0	0.00143014	0.00394992	0	0.00288018	0.00158919	0	0	0	0	0	0	0.00321958	0.00133661	0	0.000510391	0.00146276	0	0.000643915	0.000847764	0.00112077	NA	NA	NA	-0.256919	0.797241	0.99978	NA	NA	NA
4377314	k__Bacteria; p__Actinobacteria; c__Actinobacteria; o__Actinomycetales; f__Nocardiaceae; g__Nocardia; s__	aerobic_chemoheterotrophy;chemoheterotrophy;	0	0	0	0	0	0.00306373	0	0	0	0	0.00122073	0	0	0	0	0	0	0	0	0	0	0	0	0	0	0	0	0	0	0	0	0	0	0.000510621	0	0	0.000305183	0	NA	NA	NA	NA	NA	NA	NA	NA	NA
215154	k__Bacteria; p__Proteobacteria; c__Betaproteobacteria; o__; f__; g__; s__		0	0	0	0	0.0032644	0	0.00321688	0.00633794	0.00394112	0.0031738	0.00122073	0	0	0	0.00205444	0	0.00123238	0	0.00429043	0	0	0	0	0	0.00116842	0	0.00134219	0	0.00129515	0.00321958	0	0	0.00146454	0	0.00219275	0.00254626	0.000818794	0	0.41065	0.681329	0.985682	1.18584	0.235685	0.99978	-0.748312	0.454272	NA
710917	k__Bacteria; p__Chloroflexi; c__Anaerolineae; o__H39; f__; g__; s__		0	0	0.00134711	0	0	0	0.00160844	0	0	0	0.00122073	0	0	0	0	0	0.00123238	0	0.00143014	0	0	0	0	0	0	0	0.00134219	0	0.00129515	0	0	0	0.000668272	0	0.000849157	0	0.000305183	0	0.142738	0.886497	0.985682	NA	NA	NA	-0.341744	0.732543	NA
4368880	k__Bacteria; p__Planctomycetes; c__OM190; o__agg27; f__; g__; s__		0.0055976	0.0194647	0.00538844	0	0.0114254	0.00612745	0.00160844	0.00633794	0.00394112	0.00634759	0.018311	0.0129811	0.0151987	0	0.01849	0.0089662	0.00739426	0.0144148	0.010011	0	0.0236346	0.00864055	0.00317839	0.00880421	0.00934732	0.00278133	0.0134219	0.0110381	0.00388546	0.00321958	0.0253956	0.00871403	0.0105752	0.00810791	0.00644085	0.00594492	0.0193488	0.00766533	-0.961684	0.336208	0.985682	-0.404451	0.685881	0.99978	1.98111	0.0475787	0.118584
3951713	k__Bacteria; p__Proteobacteria; c__Betaproteobacteria; o__Burkholderiales; f__Comamonadaceae		0.00111952	0	0	0.00269339	0	0	0	0.00316897	0	0	0	0	0	0	0	0	0	0	0	0	0	0	0	0	0	0	0.00134219	0	0	0	0	0.00217851	0.000186587	0.000448898	0.000268438	0.000633794	0	0.000544627	NA	NA	NA	NA	NA	NA	NA	NA	NA
824156	k__Bacteria; p__Proteobacteria; c__Gammaproteobacteria; o__Xanthomonadales; f__Xanthomonadaceae; g__; s__		0	0	0	0.00269339	0	0.00306373	0	0	0	0	0	0	0	0	0	0	0	0	0	0	0	0	0	0	0	0	0	0	0	0	0	0	0	0.000959518	0	0	0	0	NA	NA	NA	NA	NA	NA	NA	NA	NA
807594	k__Bacteria; p__Armatimonadetes; c__Armatimonadia; o__FW68; f__; g__; s__		0	0	0	0	0	0	0	0	0	0.00952139	0	0	0	0	0	0	0	0	0	0	0	0	0	0	0	0	0	0	0	0	0	0	0	0	0	0.00190428	0	0	NA	NA	NA	NA	NA	NA	NA	NA	NA
766424	k__Bacteria; p__Acidobacteria; c__; o__; f__; g__; s__		0	0	0	0	0	0	0	0	0	0	0.00122073	0	0	0	0	0	0	0	0	0	0	0	0	0	0.00116842	0	0	0	0	0	0.00267322	0	0	0	0.000233683	0	0.000973489	0	NA	NA	NA	NA	NA	NA	0.575427	0.565003	NA
2405593	k__Bacteria; p__Acidobacteria; c__Acidobacteria-6; o__CCU21; f__; g__; s__		0.00223904	0.00389294	0.00538844	0	0.0097932	0.00612745	0	0	0.00197056	0	0.00122073	0	0	0	0.00205444	0	0.00123238	0	0	0	0	0	0	0.00176084	0.00116842	0	0.00402658	0	0.00129515	0	0	0	0.00310884	0.00167007	0.00169214	0	0.000818794	0	-0.790901	0.429002	0.985682	NA	NA	NA	-0.563297	0.573232	NA
1105824	k__Bacteria; p__Planctomycetes; c__Planctomycetia; o__Gemmatales; f__Gemmataceae; g__; s__		0	0	0.00269422	0	0	0	0	0	0	0	0	0	0	0	0	0	0.00123238	0	0	0	0	0	0	0	0	0	0.00134219	0	0	0	0	0	0.000654433	0	0.000268438	0	0	0	-0.381491	0.702839	0.985682	NA	NA	NA	NA	NA	NA
260335	k__Bacteria; p__Proteobacteria; c__Deltaproteobacteria; o__Myxococcales; f__; g__; s__		0.00335856	0	0.00134711	0.0107735	0	0.00306373	0.00321688	0.00316897	0.00197056	0	0.00122073	0.00324528	0	0	0	0.0044831	0.00616189	0	0.00429043	0.00394992	0.0036361	0.00576037	0.00158919	0.00176084	0.00350525	0.00556266	0.00536877	0.00275953	0.00388546	0.00965873	0	0.00435701	0.00313235	0.00392459	0.00358938	0.00422998	0.000305183	0.00302135	0.235943	0.813477	0.985682	0.20153	0.840284	0.99978	-1.7231	0.0848698	NA
1143745	k__Bacteria; p__Nitrospirae; c__Nitrospira; o__Nitrospirales; f__0319-6A21; g__; s__	aerobic_nitrite_oxidation;nitrification;	0	0	0	0	0	0	0	0	0.00197056	0	0	0	0	0	0	0	0	0	0	0	0	0	0	0	0.00116842	0	0	0	0	0	0	0	0	0	0.000627795	0	0	0	NA	NA	NA	NA	NA	NA	NA	NA	NA
233959	k__Bacteria; p__Proteobacteria; c__Betaproteobacteria; o__MND1; f__; g__; s__		0	0	0	0	0	0	0.00160844	0	0	0	0	0	0	0	0	0	0	0	0	0	0	0	0	0	0	0	0	0	0	0	0.00133661	0	0	0	0.000321688	0	0.000334153	0	NA	NA	NA	NA	NA	NA	NA	NA	NA
210052	k__Bacteria; p__Actinobacteria; c__Actinobacteria; o__Actinomycetales; f__Nocardiaceae; g__Nocardia; s__	aerobic_chemoheterotrophy;chemoheterotrophy;	0.00111952	0	0	0.00269339	0	0	0	0	0.00197056	0	0.00122073	0	0	0	0	0.0044831	0.00123238	0	0	0	0	0	0.00158919	0	0	0	0	0	0	0	0.00267322	0.00435701	0.000391983	0.000448898	0.000394112	0	0.000973489	0.00221003	-0.161945	0.871349	0.985682	NA	NA	NA	0.54546	0.585437	NA
4260702	k__Bacteria; p__Acidobacteria; c__[Chloracidobacteria]; o__PK29; f__; g__; s__		0	0	0	0	0.0016322	0	0	0	0	0	0	0	0.00379968	0	0.00205444	0	0	0	0	0	0	0.00288018	0	0	0	0	0	0	0	0	0	0	0.000272033	0.000480031	0	0	0.00146353	0	NA	NA	NA	NA	NA	NA	NA	NA	NA
742616	k__Bacteria; p__Tenericutes; c__Mollicutes; o__Anaeroplasmatales; f__Anaeroplasmataceae; g__Asteroleplasma; s__		0	0	0	0	0	0	0	0.00316897	0	0	0	0	0	0.0164751	0	0	0	0.00960984	0	0	0	0	0	0	0	0	0	0	0	0	0	0.00217851	0	0.00160164	0	0.000633794	0	0.00466341	NA	NA	NA	NA	NA	NA	NA	NA	NA
870009	k__Bacteria; p__Actinobacteria; c__Thermoleophilia; o__Gaiellales; f__; g__; s__		0.00111952	0.00194647	0.00134711	0.0134669	0	0	0.00965065	0	0.0197056	0.015869	0.00122073	0	0.00379968	0	0	0	0.00246475	0.00480492	0	0.00394992	0	0	0	0.00352168	0.00233683	0	0.00134219	0.00275953	0	0	0.00133661	0	0.000821897	0.00402804	0.00660705	0.0037257	0.00158926	0	2.33975	0.0192965	0.985682	0.0188516	0.98496	0.99978	-1.79142	0.0732257	0.15806
1692229	k__Bacteria; p__Chloroflexi; c__Ellin6529; o__; f__; g__; s__		0	0	0.00269422	0	0.0016322	0.00306373	0.00643376	0	0.00197056	0.0031738	0	0	0	0	0.00205444	0	0	0	0.00143014	0	0.0036361	0	0	0	0.00467366	0.00278133	0	0	0.0025903	0.00321958	0	0	0.00156544	0.000510621	0.00313366	0.00183494	0.000513611	0	1.03991	0.29838	0.985682	0.702711	0.482236	0.99978	-1.4458	0.148233	NA
1072562	k__Bacteria; p__Bacteroidetes; c__[Saprospirae]; o__[Saprospirales]; f__Chitinophagaceae; g__; s__		0	0	0	0	0	0	0.00160844	0	0	0	0	0	0	0	0	0	0.00123238	0	0	0.00394992	0	0	0	0	0.00116842	0.00278133	0	0	0	0	0	0	0.000205396	0.000658319	0.000555371	0.000556266	0	0	0.334997	0.737627	0.985682	NA	NA	NA	NA	NA	NA
850135	k__Bacteria; p__Proteobacteria; c__Betaproteobacteria; o__Burkholderiales; f__Comamonadaceae		0.00111952	0.00389294	0.00269422	0.0134669	0.0032644	0.0428922	0.00482532	0.0411966	0.00788224	0.015869	0.00488293	0.00324528	0	0.00823757	0.00410889	0.0044831	0.00369713	0.0336344	0.00143014	0.00789983	0.00181805	0.00576037	0.00158919	0.00176084	0.00116842	0.025032	0.00402658	0.0165572	0.00129515	0.022537	0.00267322	0.0174281	0.00233724	0.0179244	0.00383954	0.0242384	0.00291626	0.0083485	0.639306	0.522624	0.985682	1.03746	0.29952	0.99978	-0.303809	0.761273	0.837756
558300	k__Bacteria; p__Acidobacteria; c__[Chloracidobacteria]; o__DS-100; f__; g__; s__		0	0	0.00134711	0	0.0032644	0	0.00160844	0.00633794	0.00197056	0	0.00488293	0	0.011399	0	0	0.0044831	0	0	0.00143014	0	0	0	0.00953516	0.00176084	0	0.00278133	0	0	0	0.00321958	0.00267322	0	0.00100694	0	0.0007158	0.00246777	0.0047388	0.00112077	-0.31536	0.752489	0.985682	1.18584	0.235685	0.99978	1.42898	0.15301	NA
289509	k__Bacteria; p__WPS-2; c__; o__; f__; g__; s__		0	0	0	0	0	0	0	0	0	0.0031738	0	0	0	0	0	0.0044831	0	0	0	0	0	0	0	0	0	0	0	0	0	0	0	0	0	0	0	0.000634759	0	0.00112077	NA	NA	NA	NA	NA	NA	NA	NA	NA
4462613	k__Bacteria; p__Nitrospirae; c__Nitrospira; o__Nitrospirales; f__0319-6A21; g__; s__	aerobic_nitrite_oxidation;nitrification;	0.00111952	0	0	0	0	0	0	0	0	0	0	0	0	0	0	0	0	0	0	0	0	0	0	0	0.00116842	0	0.00134219	0	0.00129515	0	0	0	0.000186587	0	0.000761152	0	0	0	0.584228	0.559067	0.985682	NA	NA	NA	-0.590858	0.554615	NA
741708	k__Bacteria; p__Actinobacteria; c__Acidimicrobiia; o__Acidimicrobiales; f__; g__; s__		0	0	0.00134711	0	0	0	0	0	0.00197056	0.0031738	0	0	0	0	0	0	0	0	0	0	0	0	0	0	0	0	0	0	0	0	0	0	0.000224518	0	0.000394112	0.000634759	0	0	NA	NA	NA	NA	NA	NA	NA	NA	NA
510204	k__Bacteria; p__Actinobacteria; c__Actinobacteria; o__Actinomycetales; f__Streptomycetaceae; g__Streptomyces	aerobic_chemoheterotrophy;chemoheterotrophy;	0.0123147	0.00973236	0.00404133	0.00808016	0.0065288	0.0153186	0.00804221	0.00633794	0	0.0031738	0.0195317	0.0162264	0.0265978	0.0164751	0.0410889	0.0089662	0.00492951	0	0.00429043	0	0.0036361	0.00864055	0.0143027	0.00176084	0.0105157	0	0	0.0110381	0.00388546	0.0128783	0.0227224	0.013071	0.00595681	0.00696195	0.00448868	0.00668563	0.0274852	0.0136847	-0.604272	0.545663	0.985682	-0.115497	0.908051	0.99978	3.19981	0.00137519	0.0100112
984280	k__Bacteria; p__Nitrospirae; c__Nitrospira; o__Nitrospirales; f__Nitrospiraceae; g__Nitrospira; s__	aerobic_nitrite_oxidation;nitrification;	0.00223904	0.00389294	0.00269422	0.00269339	0	0.00306373	0.00482532	0	0.0098528	0.00634759	0.0109866	0.0129811	0.00759936	0	0.100668	0	0.00246475	0.00480492	0.00143014	0.00394992	0.0036361	0	0.0190703	0.0158476	0	0.00556266	0.00268438	0.00275953	0.0116564	0.00643915	0.0534645	0.0152495	0.00207738	0.00306748	0.00580378	0.00422179	0.0431795	0.00705767	1.62356	0.10447	0.985682	0.561603	0.574386	0.99978	3.36039	0.000778332	0.00668383
531378	k__Bacteria; p__Elusimicrobia; c__Elusimicrobia; o__FAC88; f__; g__; s__		0.0055976	0.00194647	0.0107769	0.00538677	0.0146898	0.00612745	0.0209097	0.00316897	0.0197056	0.0126952	0.00610366	0	0.0151987	0	0.00821777	0.0089662	0.00985902	0.00480492	0.00715072	0.00789983	0.0036361	0.00864055	0.00953516	0.00880421	0.0116842	0.008344	0.00671096	0.00275953	0.00518061	0.00643915	0.00400984	0.00217851	0.00861835	0.005801	0.0128382	0.00668137	0.0083825	0.00278618	0.904563	0.365697	0.985682	0.456971	0.647692	0.99978	-1.49041	0.136118	0.246587
4371773	k__Bacteria; p__Planctomycetes; c__Planctomycetia; o__B97; f__; g__; s__		0	0	0	0	0	0.00306373	0	0	0	0	0	0	0	0	0	0	0	0	0	0	0.00181805	0	0	0	0	0	0	0	0	0	0	0	0.000303008	0.000510621	0	0	0	0	NA	NA	NA	NA	NA	NA	NA	NA	NA
577299	k__Bacteria; p__Acidobacteria; c__DA052; o__Ellin6513; f__; g__; s__		0	0	0	0.00269339	0.0016322	0	0	0	0	0	0.00122073	0	0	0	0.00205444	0	0	0	0	0	0	0	0	0	0	0	0	0	0	0	0	0	0.000272033	0.000448898	0	0	0.000818794	0	NA	NA	NA	NA	NA	NA	NA	NA	NA
759916	k__Bacteria; p__Proteobacteria; c__Betaproteobacteria; o__Burkholderiales; f__Oxalobacteraceae; g__; s__		0	0	0	0.00538677	0	0	0	0	0	0	0	0	0	0	0	0	0	0	0	0.00394992	0	0	0	0	0.00116842	0	0	0	0	0	0	0	0	0.00155611	0.000233683	0	0	0	NA	NA	NA	NA	NA	NA	NA	NA	NA
588630	k__Bacteria; p__Proteobacteria; c__Alphaproteobacteria; o__Rhizobiales; f__; g__; s__		0.0369442	0.0253041	0.0525373	0.0269339	0.0277474	0.0275735	0.0289519	0.0158448	0.0295584	0.00634759	0.00976586	0.0129811	0.00759936	0.0123564	0.0143811	0.0044831	0.0172533	0.0144148	0.0572058	0.0118497	0.0418151	0.0201613	0.0127135	0.0158476	0.0549155	0.016688	0.0523455	0.0165572	0.0556915	0.0257566	0.0200492	0.0152495	0.0389172	0.0210396	0.0442926	0.0162388	0.0129489	0.0112675	0.441322	0.65898	0.985682	-0.596268	0.550997	0.99978	-3.63744	0.000275357	0.00311238
548961	k__Bacteria; p__Proteobacteria; c__Gammaproteobacteria; o__Thiotrichales; f__Piscirickettsiaceae; g__; s__		0	0.00194647	0	0	0	0	0.00160844	0	0	0	0.0036622	0	0.00759936	0	0	0	0.00123238	0	0	0	0	0	0.00476758	0.00176084	0	0	0	0	0	0	0.00400984	0	0.000205396	0.000324412	0.000321688	0	0.00381785	0	NA	NA	NA	NA	NA	NA	1.4931	0.135411	NA
748147	k__Bacteria; p__Proteobacteria; c__Deltaproteobacteria; o__Myxococcales; f__; g__; s__		0.00111952	0	0.00269422	0	0.0016322	0.00306373	0	0	0.00197056	0	0.00244147	0.00649056	0	0	0	0.0089662	0	0	0	0	0	0.00288018	0	0	0.00116842	0	0.00134219	0	0	0	0	0	0.000907657	0.000990652	0.000896233	0	0.000610366	0.00386419	-0.0699524	0.944232	0.989654	NA	NA	NA	-0.0899574	0.928321	NA
532831	k__Bacteria; p__Acidobacteria; c__Acidobacteria-6; o__iii1-15; f__RB40; g__; s__		0.00447808	0.00194647	0.00269422	0	0.0097932	0.00612745	0.00482532	0	0	0	0.00244147	0.00324528	0	0.00411879	0	0.0044831	0.0209504	0.00480492	0.0143014	0.00789983	0.00909025	0.00288018	0.00158919	0.00352168	0.0105157	0	0.00805315	0.00275953	0.00518061	0	0	0.00217851	0.0102179	0.00394314	0.00571496	0.000551907	0.000610366	0.00350642	-1.18651	0.235421	0.985682	-0.981036	0.326575	0.99978	-2.19794	0.0279534	0.081735
113272	k__Bacteria; p__Planctomycetes; c__Planctomycetia; o__Pirellulales; f__Pirellulaceae; g__; s__		0	0	0.00134711	0	0	0	0.00482532	0	0.00394112	0	0.0036622	0.00324528	0	0	0	0	0.00246475	0	0.00286029	0	0.00181805	0	0.00317839	0	0.00233683	0	0	0	0	0	0.00133661	0	0.00141503	0	0.00222065	0	0.0012497	0.00081132	0.410921	0.681131	0.985682	NA	NA	NA	-0.354697	0.722817	NA
113271	k__Bacteria; p__Acidobacteria; c__Acidobacteria-6; o__iii1-15; f__; g__; s__		0	0	0.00269422	0	0.0016322	0	0.00160844	0.00316897	0	0	0	0	0	0	0.00205444	0	0	0	0.00143014	0.00394992	0.0036361	0	0	0.00176084	0	0.00278133	0	0	0.00129515	0	0.00133661	0	0.00156544	0.000658319	0.000580719	0.00119006	0.000847764	0	-0.685832	0.492819	0.985682	0.4496	0.652999	0.99978	0.143588	0.885826	NA
903988	k__Bacteria; p__Proteobacteria; c__Deltaproteobacteria; o__Myxococcales; f__; g__; s__		0.00111952	0.00194647	0	0	0.0065288	0.00306373	0.00160844	0	0.00197056	0	0	0	0	0	0	0.0044831	0.00369713	0	0	0	0.00545415	0.0144009	0.0222487	0.00704337	0.00116842	0	0	0.00275953	0.00129515	0.00321958	0.00267322	0	0.00279993	0.00323519	0.00120851	0.00119582	0.000668306	0.00112077	-0.954106	0.34003	0.985682	-0.68538	0.493104	0.99978	-0.260434	0.794529	NA
338967	k__Bacteria; p__Planctomycetes; c__Planctomycetia; o__Pirellulales; f__Pirellulaceae; g__; s__		0	0	0	0	0	0	0	0	0	0	0.00244147	0	0	0	0	0	0	0	0	0	0	0	0	0	0	0	0	0	0	0	0	0	0	0	0	0	0.000610366	0	NA	NA	NA	NA	NA	NA	NA	NA	NA
338969	k__Bacteria; p__Verrucomicrobia; c__[Pedosphaerae]; o__[Pedosphaerales]; f__Ellin515; g__; s__		0.00783664	0.00389294	0.0282893	0	0.008161	0.00306373	0.0160844	0.00316897	0.0157645	0.00952139	0	0	0	0	0.00410889	0	0.0123238	0	0.00286029	0.00394992	0.0236346	0.00864055	0.00476758	0.00352168	0.0105157	0.00278133	0.0134219	0.00275953	0.0129515	0.00321958	0.00267322	0	0.0138509	0.00325786	0.0137476	0.00429016	0.00169553	0	-0.0610792	0.951296	0.990547	0.399139	0.689791	0.99978	-3.44801	0.000564734	0.00527184
255750	k__Bacteria; p__Actinobacteria; c__Rubrobacteria; o__Rubrobacterales; f__Rubrobacteraceae; g__; s__		0.95607	0.126521	0.0511902	0.0404008	0.0718168	0.0582108	0.0595123	0.0285207	0.0512346	0.0285642	1.11819	0.168754	0.668744	0.057663	1.09502	0.0762127	0.136794	0.0336344	0.183059	0.047399	0.332703	0.0604839	0.843862	0.156715	0.211483	0.04172	0.16509	0.0634693	0.603541	0.0965873	0.868798	0.137246	0.288605	0.0611083	0.218172	0.0517723	0.937688	0.109969	-0.450585	0.652289	0.985682	-0.391752	0.695241	0.99978	2.90742	0.00364422	0.0198053
223743	k__Bacteria; p__Actinobacteria; c__Thermoleophilia; o__Solirubrobacterales; f__; g__; s__		0.00111952	0	0.00269422	0	0	0	0.00482532	0	0.00197056	0	0.00244147	0	0.00759936	0	0	0	0	0	0	0	0.00181805	0	0.00476758	0	0	0	0	0.00275953	0.00129515	0	0.00400984	0.00217851	0.000938632	0	0.00161821	0.000551907	0.00351267	0.000544627	0.388527	0.697626	0.985682	NA	NA	NA	0.546803	0.584514	NA
1118869	k__Bacteria; p__Planctomycetes; c__Phycisphaerae; o__WD2101; f__; g__; s__		0	0	0	0	0	0	0	0.00316897	0	0	0	0	0	0	0	0	0.00123238	0	0	0	0	0	0	0	0	0	0	0	0	0	0	0	0.000205396	0	0	0.000633794	0	0	NA	NA	NA	NA	NA	NA	NA	NA	NA
4422320	k__Bacteria; p__TM6; c__SJA-4; o__; f__; g__; s__		0	0	0	0	0	0	0.00160844	0.00316897	0.00197056	0	0	0	0	0	0	0	0	0	0	0.00394992	0	0	0	0	0	0	0	0	0.00129515	0	0	0	0	0.000658319	0.000974831	0.000633794	0	0	0.842545	0.399483	0.985682	NA	NA	NA	-0.626711	0.530848	NA
4422321	k__Bacteria; p__Proteobacteria; c__Betaproteobacteria; o__Burkholderiales; f__Comamonadaceae; g__; s__		0	0	0	0	0	0	0	0	0	0	0	0	0	0	0	0	0	0.00480492	0	0	0.00181805	0	0	0	0	0	0	0	0	0	0	0	0.000303008	0.00080082	0	0	0	0	NA	NA	NA	NA	NA	NA	NA	NA	NA
211678	k__Bacteria; p__Acidobacteria; c__Acidobacteria-6; o__iii1-15; f__; g__; s__		0	0	0	0	0.0016322	0	0.00160844	0	0	0	0	0	0	0	0	0	0.00123238	0	0	0	0.00181805	0	0	0	0	0	0	0	0.00129515	0	0	0	0.000780438	0	0.000580719	0	0	0	-0.110254	0.912208	0.985682	NA	NA	NA	NA	NA	NA
903187	k__Bacteria; p__Gemmatimonadetes; c__Gemmatimonadetes; o__Ellin5290; f__; g__; s__		0.0111952	0.00389294	0.0134711	0.0161603	0.0391728	0.00919118	0.0836389	0.0158448	0.145821	0.0412594	0.0122073	0.00324528	0.00379968	0.00823757	0.00616333	0.0134493	0.0591541	0	0.0143014	0.0118497	0.0109083	0.00576037	0.00476758	0.0105651	0.0163578	0.0111253	0.00805315	0.00551907	0.0103612	0.00965873	0.00400984	0.00217851	0.0247005	0.00780909	0.0528465	0.0166815	0.00654504	0.00677766	1.36943	0.170864	0.985682	1.58441	0.113102	0.99978	-3.70012	0.000215495	0.00258448
728239	k__Bacteria; p__Planctomycetes; c__Planctomycetia; o__Pirellulales; f__Pirellulaceae; g__; s__		0	0	0	0	0	0	0	0	0	0	0.00122073	0	0.00379968	0	0	0.0044831	0	0	0	0	0	0	0.00158919	0	0	0	0	0	0	0	0	0	0	0	0	0	0.0012551	0.00112077	NA	NA	NA	NA	NA	NA	NA	NA	NA
542933	k__Bacteria; p__Actinobacteria; c__Acidimicrobiia; o__Acidimicrobiales; f__EB1017; g__; s__		0.148896	0.157664	0.167042	0.0754148	0.097932	0.140931	0.173712	0.0570415	0.102469	0.0920401	0.0488293	0.0259622	0.0303974	0.0247127	0.0472522	0.0179324	0.113379	0.062464	0.204511	0.0750484	0.0981747	0.118088	0.0476758	0.0880421	0.120347	0.058408	0.22683	0.218003	0.101022	0.0579524	0.0695038	0.0108925	0.138322	0.104935	0.144876	0.096689	0.0489957	0.019875	0.0808216	0.935584	0.987974	-0.06513	0.948071	0.99978	-3.62696	0.000286782	0.00320074
3603301	k__Bacteria; p__Actinobacteria; c__Thermoleophilia; o__Gaiellales; f__Gaiellaceae; g__; s__		0.00111952	0.00194647	0.00134711	0	0.0016322	0	0	0.00633794	0.00591168	0.00952139	0.00122073	0	0	0	0	0	0.00123238	0	0	0	0.00181805	0	0	0.00176084	0.00116842	0	0	0	0	0	0.00133661	0	0.00119154	0.000324412	0.00141602	0.00317187	0.000639336	0	-0.0165112	0.986827	0.996018	1.15874	0.246561	0.99978	-0.28698	0.774128	NA
720217	k__Bacteria; p__Proteobacteria; c__Deltaproteobacteria; o__Myxococcales; f__Haliangiaceae; g__; s__		0	0	0	0	0	0	0	0	0	0	0	0	0	0	0	0	0	0	0	0	0	0.00576037	0	0.00176084	0	0	0	0	0	0	0	0	0	0.000960061	0	0	0	0	NA	NA	NA	NA	NA	NA	NA	NA	NA
856940	k__Bacteria; p__Actinobacteria; c__Thermoleophilia; o__Gaiellales; f__Gaiellaceae; g__; s__		0	0	0.00134711	0	0	0	0.00160844	0	0	0	0.00122073	0	0	0	0.00205444	0	0.00123238	0	0	0	0	0	0	0	0	0	0	0.00275953	0	0	0.00133661	0.00217851	0.000429914	0	0.000321688	0.000551907	0.00115295	0.000544627	-0.166447	0.867805	0.985682	NA	NA	NA	0.57425	0.565799	NA
4362877	k__Bacteria; p__Gemmatimonadetes; c__Gemmatimonadetes; o__C114; f__; g__; s__		0.00111952	0.00194647	0	0	0	0	0	0	0	0	0.00122073	0	0	0	0	0	0	0	0	0	0	0.00288018	0.00158919	0	0	0	0	0	0	0	0.00267322	0	0.000186587	0.000804443	0	0	0.000973489	0	NA	NA	NA	NA	NA	NA	NA	NA	NA
1053775	k__Bacteria; p__Proteobacteria; c__Alphaproteobacteria; o__Rhizobiales; f__Hyphomicrobiaceae; g__Devosia; s__	aerobic_chemoheterotrophy;chemoheterotrophy;	0.0828445	0.229684	0.0821737	0.123896	0.132208	1.13971	0.138326	0.383445	0.10641	0.193602	0.0781269	0.590641	0.0759936	0.481898	0.131484	0.887654	0.122005	0.394003	0.0757977	0.379192	0.0563595	0.259217	0.0921732	0.0457819	0.0911364	0.353229	0.0751627	0.168332	0.0815946	0.37669	0.0908896	0.914973	0.0918982	0.42095	0.098526	0.29506	0.0941236	0.718791	0.156853	0.87536	0.985682	-0.7362	0.461609	0.99978	-0.773155	0.439431	0.572425
68657	k__Bacteria; p__Proteobacteria; c__Alphaproteobacteria; o__Sphingomonadales; f__Sphingomonadaceae; g__Sphingomonas; s__	aerobic_chemoheterotrophy;chemoheterotrophy;	0	0	0	0	0	0.00306373	0	0	0	0.0031738	0	0	0	0	0	0	0.00123238	0	0	0.00394992	0	0	0	0	0	0	0	0	0	0	0	0	0.000205396	0.00116894	0	0.000634759	0	0	NA	NA	NA	-0.0570941	0.95447	0.99978	NA	NA	NA
554483	k__Bacteria; p__Proteobacteria; c__Alphaproteobacteria; o__Rhodospirillales; f__Rhodospirillaceae; g__; s__		0.00447808	0.00389294	0	0	0	0.00612745	0	0.00316897	0.00197056	0	0.0109866	0.00649056	0.00759936	0.00411879	0.00410889	0.0089662	0.00123238	0.00480492	0.00143014	0.00394992	0	0	0.00317839	0	0	0.00278133	0	0	0.00129515	0.00321958	0	0.00653552	0.0011901	0.00312921	0.000653142	0.00183398	0.00567371	0.00652777	-0.656114	0.511751	0.985682	-0.286924	0.774171	0.99978	1.87587	0.0606735	0.13903
543083	k__Bacteria; p__Acidobacteria; c__BPC102; o__MVS-40; f__; g__; s__		0.027988	0.00583942	0.0161653	0.0107735	0.032644	0.00306373	0.0160844	0.00316897	0.0236467	0.00952139	0.0524915	0.0129811	0.0303974	0.00411879	0.0451977	0.0044831	0.0184857	0.00480492	0.0143014	0.0118497	0.0127263	0.00288018	0.0365515	0.0193693	0.0221999	0.0111253	0.0147641	0.0082786	0.025903	0.00321958	0.0761869	0.0108925	0.0203851	0.00653526	0.0205196	0.00706277	0.0510684	0.00811888	-0.0827116	0.934081	0.987382	0.362443	0.717021	0.99978	2.22572	0.0260331	0.0783873
142384	k__Bacteria; p__Proteobacteria; c__Betaproteobacteria; o__A21b; f__UD5; g__; s__		0	0.00389294	0	0	0	0	0	0	0	0	0	0	0	0	0	0	0.00123238	0	0	0.00394992	0	0	0	0	0	0	0	0	0	0	0	0	0.000205396	0.00130714	0	0	0	0	NA	NA	NA	NA	NA	NA	NA	NA	NA
1101021	k__Bacteria; p__Actinobacteria; c__Actinobacteria; o__Actinomycetales; f__Nocardioidaceae; g__; s__		0	0	0	0.00269339	0	0	0.00160844	0	0	0	0	0	0	0	0	0	0	0.00960984	0	0	0	0	0	0	0	0	0	0	0	0	0	0	0	0.00205054	0.000321688	0	0	0	NA	NA	NA	NA	NA	NA	NA	NA	NA
4320381	k__Bacteria; p__Proteobacteria; c__Gammaproteobacteria; o__Xanthomonadales; f__Sinobacteraceae; g__; s__		0.0201514	0.0973236	0.0215538	0.070028	0.0359084	0.147059	0.0337773	0.139435	0.017735	0.177733	0.0268561	0.0519244	0.011399	0.0370691	0.0267078	0.0717296	0.0221828	0.0816836	0.0185919	0.094798	0.00909025	0.132488	0.0317839	0.0299343	0.047905	0.0973466	0.0161063	0.190408	0.0194273	0.0804894	0.0227224	0.0435701	0.0212464	0.103897	0.0269902	0.137082	0.0219213	0.0510733	0.721739	0.470455	0.985682	1.32022	0.186762	0.99978	-0.892547	0.3721	0.502285
555684	k__Bacteria; p__Acidobacteria; c__Acidobacteria-6; o__CCU21; f__; g__; s__		0	0	0	0	0	0.00612745	0.00643376	0.00950691	0.0098528	0.0031738	0.00122073	0.00324528	0	0	0.0143811	0	0.00123238	0	0.00143014	0	0	0	0.00158919	0.00176084	0.00116842	0	0	0.00551907	0	0	0.0120295	0	0.000443754	0.00102124	0.003491	0.00363995	0.00690784	0.00081132	1.68646	0.091707	0.985682	1.10558	0.268908	0.99978	0.972696	0.330704	0.464114
814032	k__Bacteria; p__Proteobacteria; c__Deltaproteobacteria; o__Myxococcales; f__Polyangiaceae; g__; s__		0.00447808	0.00583942	0.00269422	0	0.0065288	0.00612745	0.00321688	0	0.00197056	0.00634759	0.00122073	0	0	0	0	0	0.00246475	0	0.00143014	0	0.00181805	0.00288018	0	0.00704337	0.00350525	0.00278133	0.00134219	0	0	0.00321958	0	0	0.00323567	0.00247451	0.00200698	0.0024697	0.000305183	0	-0.766233	0.443538	0.985682	-0.0343587	0.972591	0.99978	-0.983461	0.325381	NA
137363	k__Bacteria; p__Proteobacteria; c__Deltaproteobacteria; o__Myxococcales; f__; g__; s__		0	0.00194647	0	0	0	0	0	0	0	0	0.00488293	0	0.00379968	0.00823757	0.00410889	0.0044831	0.00123238	0	0	0	0	0	0.00158919	0	0.00116842	0	0	0	0	0	0.0106929	0.00435701	0.000205396	0.000324412	0.000233683	0	0.0058711	0.00426942	NA	NA	NA	NA	NA	NA	2.38376	0.017137	0.0593255
2669173	k__Bacteria; p__Proteobacteria; c__Deltaproteobacteria; o__Syntrophobacterales; f__Syntrophobacteraceae; g__; s__		0.00335856	0	0.00134711	0	0.0048966	0	0	0	0	0	0	0	0	0	0	0	0	0	0	0	0.00181805	0	0	0	0.00116842	0	0.00134219	0	0.00518061	0	0.00133661	0	0.00190339	0	0.00153824	0	0.000334153	0	-0.119882	0.904577	0.985682	NA	NA	NA	-0.789153	0.430023	NA
990186	k__Bacteria; p__Proteobacteria; c__Gammaproteobacteria; o__Legionellales; f__Coxiellaceae; g__Aquicella; s__	intracellular_parasites;	0	0	0	0	0	0	0	0	0	0	0.00122073	0	0	0	0	0	0	0	0	0	0	0	0	0	0	0	0.00134219	0	0	0	0	0	0	0	0.000268438	0	0.000305183	0	NA	NA	NA	NA	NA	NA	NA	NA	NA
1042351	k__Bacteria; p__Nitrospirae; c__Nitrospira; o__Nitrospirales; f__0319-6A21; g__; s__	aerobic_nitrite_oxidation;nitrification;	0.114191	0.0194647	0.0188595	0.00269339	0.0342762	0.00306373	0.0160844	0.00633794	0.0137939	0	0.0500501	0.00649056	0.178585	0.00823757	0.0328711	0.0134493	0.0110914	0	0.030033	0.00789983	0.0290888	0.0115207	0.109654	0.0123259	0.0186946	0.00556266	0.0308704	0.0220763	0.0388546	0.00321958	0.0507913	0.013071	0.03959	0.0074404	0.0236596	0.00743929	0.0780744	0.0103121	-1.30852	0.190698	0.985682	0.0373484	0.970207	0.99978	2.23714	0.0252775	0.0766338
568938	k__Bacteria; p__Actinobacteria; c__Thermoleophilia; o__Solirubrobacterales; f__Solirubrobacteraceae; g__; s__		0	0	0.00134711	0	0	0	0	0	0	0	0	0	0	0	0.00205444	0	0	0	0	0	0	0	0.00476758	0	0	0	0	0	0.00129515	0	0	0	0.000224518	0	0.00025903	0	0.000513611	0	NA	NA	NA	NA	NA	NA	NA	NA	NA
565226	k__Bacteria; p__Planctomycetes; c__Planctomycetia; o__Planctomycetales; f__Planctomycetaceae; g__Planctomyces; s__		0.00111952	0	0.00269422	0.00269339	0.008161	0.00919118	0.00321688	0.00950691	0.00197056	0.0031738	0.00122073	0.00324528	0.011399	0	0.00410889	0.0044831	0.00369713	0	0	0.00394992	0	0.00864055	0.00635677	0.00176084	0.00350525	0.00278133	0.00268438	0.00275953	0.00518061	0.00321958	0.0147027	0.0174281	0.00261198	0.00407917	0.00331154	0.00428823	0.00785785	0.00628911	0.451537	0.651603	0.985682	0.202776	0.83931	0.99978	0.965715	0.334187	0.467703
48487	k__Bacteria; p__Proteobacteria; c__Deltaproteobacteria; o__Myxococcales; f__; g__; s__		0.0313466	0.0603406	0.0323306	0.0323206	0.0473338	0.765931	0.0369941	0.0443656	0.0354701	0.0190428	0.0573744	0.110339	0.0379968	0.197702	0.05547	0.18829	0.0308094	0.105708	0.0328933	0.248845	0.0454512	0.406106	0.0429082	0.0387385	0.0327156	0.050064	0.028186	0.0524311	0.0362643	0.0418545	0.041435	0.457486	0.0366942	0.269875	0.033926	0.0415516	0.048069	0.238454	-0.386406	0.699196	0.985682	-3.58281	0.000339924	0.376579	0.587064	0.557161	0.6788
1064689	k__Bacteria; p__Proteobacteria; c__Deltaproteobacteria; o__Myxococcales; f__; g__; s__		0	0	0	0	0	0.00306373	0.00160844	0.00633794	0.00788224	0	0	0	0	0	0	0	0.00123238	0	0.00143014	0	0.00181805	0	0	0.00176084	0	0.00278133	0.00134219	0	0	0	0.00267322	0	0.000746762	0.000510621	0.00216657	0.00182385	0.000668306	0	0.802453	0.422291	0.985682	0.700699	0.483491	0.99978	-0.633071	0.526687	NA
776787	k__Bacteria; p__Proteobacteria; c__Betaproteobacteria; o__Burkholderiales; f__Comamonadaceae; g__; s__		0	0	0	0	0	0	0	0	0	0	0	0	0	0	0	0	0	0	0	0	0	0	0	0	0	0.00278133	0	0.00275953	0	0	0	0	0	0	0	0.00110817	0	0	NA	NA	NA	NA	NA	NA	NA	NA	NA
1046117	k__Bacteria; p__Planctomycetes; c__Planctomycetia; o__Planctomycetales; f__Planctomycetaceae; g__Planctomyces; s__		0	0.00389294	0.00269422	0.00269339	0.0032644	0.00306373	0	0	0.00788224	0.0031738	0.0036622	0.00324528	0	0	0.00205444	0	0.00246475	0	0.00429043	0	0.00545415	0.00288018	0	0.00352168	0.00233683	0	0.00402658	0	0.00129515	0.00321958	0.00267322	0.00217851	0.00302799	0.00208837	0.00310816	0.00127867	0.00209747	0.00135595	0.0138701	0.988934	0.996608	-0.355859	0.721946	0.99978	-0.356624	0.721373	0.809971
208621	k__Bacteria; p__Planctomycetes; c__Planctomycetia; o__Pirellulales; f__Pirellulaceae; g__A17; s__		0.0235099	0.0175182	0.0175124	0.00538677	0.0424372	0.0153186	0.0450364	0.00316897	0.0472934	0.0285642	0.018311	0.00649056	0.00759936	0.00823757	0.0472522	0.0134493	0.0369713	0.0144148	0.0314632	0.0157997	0.0199985	0.0230415	0.0270163	0.0193693	0.0315472	0.008344	0.0161063	0.0331144	0.0194273	0.00965873	0.0347519	0.00217851	0.0286488	0.0152466	0.0318821	0.0165701	0.0269786	0.00758898	0.186969	0.851685	0.985682	0.425103	0.670762	0.99978	-0.680365	0.496274	0.624749
591387	k__Bacteria; p__Armatimonadetes; c__[Fimbriimonadia]; o__[Fimbriimonadales]; f__[Fimbriimonadaceae]; g__Fimbriimonas; s__		0	0	0	0	0.0032644	0	0	0	0	0	0	0	0	0	0	0	0	0	0	0	0	0	0	0.00176084	0	0	0	0	0	0	0	0	0.000544067	0	0	0	0	0	NA	NA	NA	NA	NA	NA	NA	NA	NA
611460	k__Bacteria; p__Proteobacteria; c__Betaproteobacteria; o__Rhodocyclales; f__Rhodocyclaceae; g__; s__		0	0	0	0	0	0.00306373	0	0	0	0	0	0	0	0	0	0	0	0	0	0	0.0036361	0	0	0	0	0	0	0	0.00129515	0	0	0	0.000606017	0.000510621	0.00025903	0	0	0	NA	NA	NA	NA	NA	NA	NA	NA	NA
1126015	k__Bacteria; p__Acidobacteria; c__Acidobacteria-6; o__iii1-15; f__; g__; s__		0	0	0	0.00269339	0	0	0	0	0	0	0	0	0	0	0	0	0	0	0	0	0	0	0	0	0	0	0	0	0.00129515	0	0	0	0	0.000448898	0.00025903	0	0	0	NA	NA	NA	NA	NA	NA	NA	NA	NA
4482867	k__Bacteria; p__Proteobacteria; c__Alphaproteobacteria; o__Rhizobiales; f__Rhizobiaceae; g__Rhizobium; s__leguminosarum	nitrogen_fixation;plant_pathogen;	0	0	0	0.00269339	0	0	0	0	0	0	0	0	0	0	0	0	0	0	0.00143014	0	0	0.00288018	0	0	0	0.00556266	0	0	0	0	0	0	0.000238357	0.000928928	0	0.00111253	0	0	NA	NA	NA	0.220964	0.82512	0.99978	NA	NA	NA
849761	k__Bacteria; p__Proteobacteria; c__Alphaproteobacteria; o__Sphingomonadales; f__Sphingomonadaceae; g__Sphingobium; s__	aerobic_chemoheterotrophy;chemoheterotrophy;	0	0	0	0	0	0	0	0	0	0.0031738	0	0	0	0	0	0	0	0	0	0	0	0	0	0	0	0.00278133	0	0	0	0	0	0	0	0	0	0.00119103	0	0	NA	NA	NA	NA	NA	NA	NA	NA	NA
577244	k__Bacteria; p__Proteobacteria; c__Gammaproteobacteria; o__Xanthomonadales; f__Xanthomonadaceae; g__Lysobacter; s__	chitinolysis;chemoheterotrophy;	0.00111952	0	0	0	0	0	0	0	0	0	0	0	0	0	0	0	0	0	0	0	0.00181805	0	0.00158919	0	0	0	0	0	0	0	0	0	0.000489595	0	0	0	0	0	NA	NA	NA	NA	NA	NA	NA	NA	NA
110756	k__Bacteria; p__Verrucomicrobia; c__[Pedosphaerae]; o__[Pedosphaerales]; f__; g__; s__		0	0.00194647	0.00404133	0	0.0032644	0.00306373	0.00321688	0	0	0	0.00122073	0	0	0	0	0	0.00123238	0.00480492	0.00143014	0	0	0	0	0.0140867	0.00116842	0.00278133	0.00402658	0	0.0025903	0	0	0	0.00166138	0.00163585	0.00220044	0.000556266	0.000305183	0	0.41538	0.677864	0.985682	-0.260686	0.794334	0.99978	-1.12721	0.259652	NA
4259853	k__Bacteria; p__Proteobacteria; c__Deltaproteobacteria; o__[Entotheonellales]; f__[Entotheonellaceae]; g__; s__		0	0	0	0	0	0	0	0	0	0	0.00122073	0	0	0.00411879	0	0	0	0	0	0	0	0	0	0	0	0	0.00268438	0.00275953	0	0	0	0	0	0	0.000536877	0.000551907	0.000305183	0.0010297	NA	NA	NA	NA	NA	NA	NA	NA	NA
339480	k__Bacteria; p__Gemmatimonadetes; c__Gemm-1; o__; f__; g__; s__		0.00111952	0	0	0	0.0016322	0	0.00160844	0	0	0	0	0	0	0	0	0	0	0	0	0	0	0	0	0.00176084	0.00116842	0	0	0	0	0	0.00267322	0	0.00045862	0	0.000555371	0	0.000668306	0	0.097515	0.922317	0.985682	NA	NA	NA	0.126139	0.899622	NA
4461996	k__Bacteria; p__Proteobacteria; c__Alphaproteobacteria; o__Rhodospirillales; f__Rhodospirillaceae; g__; s__		0	0	0	0.00538677	0	0	0	0.00633794	0.00394112	0	0	0	0	0	0.00205444	0	0.00246475	0	0	0	0	0	0	0	0	0	0	0	0	0	0	0	0.000410792	0.000897795	0.000788224	0.00126759	0.000513611	0	NA	NA	NA	NA	NA	NA	NA	NA	NA
156154	k__Bacteria; p__Proteobacteria; c__Alphaproteobacteria; o__Ellin329; f__; g__; s__		0.0055976	0.00194647	0.00269422	0.00269339	0.0097932	0.00306373	0.00321688	0.00633794	0.00394112	0.0031738	0.00488293	0	0	0	0.00410889	0	0.00123238	0.00960984	0.00286029	0	0.00181805	0.00288018	0.00635677	0	0.00350525	0.00278133	0.00134219	0.00275953	0	0.00321958	0.00801967	0	0.00399929	0.0033656	0.00240109	0.00365444	0.00425287	0	-0.929069	0.352854	0.985682	0.354683	0.722827	0.99978	0.805976	0.420257	0.552945
591569	k__Bacteria; p__Proteobacteria; c__Alphaproteobacteria; o__Rhodospirillales; f__Rhodospirillaceae; g__; s__		0.00895616	0.0136253	0.0633142	0.0269339	0.0261152	0.00612745	0.0868558	0.0316897	0.098528	0.0253904	0.00488293	0.0194717	0.00759936	0.0123564	0.00410889	0.0089662	0.0455979	0.0144148	0.0143014	0.0236995	0.0127263	0.00864055	0.00794597	0.00528253	0.033884	0.0111253	0.0174485	0.00275953	0.0116564	0.0128783	0.0147027	0.0174281	0.0285019	0.0155736	0.0496745	0.0167686	0.00782348	0.0145556	1.05503	0.291414	0.985682	0.328913	0.742222	0.99978	-3.92376	8.71791e-05	0.00130003
606431	k__Bacteria; p__Elusimicrobia; c__Elusimicrobia; o__Elusimicrobiales; f__; g__; s__		0	0	0	0	0.0016322	0	0.00160844	0	0	0	0	0	0	0	0	0	0.00123238	0	0	0	0	0	0	0	0	0	0	0	0	0	0.00133661	0	0.00047743	0	0.000321688	0	0.000334153	0	-0.166447	0.867805	0.985682	NA	NA	NA	NA	NA	NA
993373	k__Bacteria; p__Proteobacteria; c__Deltaproteobacteria; o__Myxococcales; f__; g__; s__		0	0.00389294	0.00269422	0	0	0	0	0	0	0	0	0	0	0	0.00205444	0	0	0	0.00143014	0.00394992	0.00181805	0	0	0	0.00350525	0	0	0	0.00129515	0	0.00133661	0	0.000990402	0.00130714	0.00096008	0	0.000847764	0	0.134643	0.892894	0.985682	NA	NA	NA	-0.180689	0.856611	NA
212427	k__Bacteria; p__Proteobacteria; c__Alphaproteobacteria; o__Ellin329; f__; g__; s__		0	0	0.00134711	0.00269339	0.0016322	0.0214461	0.00160844	0.0126759	0.00197056	0.00634759	0	0.00649056	0	0	0	0	0	0	0.00429043	0.00789983	0	0.00288018	0	0.00176084	0.00116842	0.00556266	0.00268438	0	0.0025903	0.00965873	0	0.00217851	0.00121162	0.00581991	0.00200442	0.00684897	0	0.00216727	0.578849	0.562691	0.985682	0.380583	0.703513	0.99978	-1.26213	0.206902	NA
581335	k__Bacteria; p__Planctomycetes; c__Planctomycetia; o__Pirellulales; f__Pirellulaceae; g__; s__		0	0	0	0	0	0	0	0	0	0	0	0	0	0	0	0	0	0	0	0	0	0	0	0	0.00350525	0	0	0	0	0	0	0	0	0	0.000701049	0	0	0	NA	NA	NA	NA	NA	NA	NA	NA	NA
968346	k__Bacteria; p__Acidobacteria; c__Acidobacteria-6; o__iii1-15; f__mb2424; g__; s__		0.00335856	0.00583942	0.00538844	0.00538677	0.0065288	0.00612745	0	0.00316897	0	0	0.00122073	0.00324528	0.0189984	0.00411879	0.00205444	0.0089662	0.00492951	0.00480492	0.00286029	0.0118497	0.00181805	0.00576037	0.00158919	0.00880421	0.00350525	0	0.00536877	0	0.00518061	0.00643915	0.00400984	0.00217851	0.00414727	0.00662811	0.00281092	0.00192162	0.00657085	0.00462719	-0.554754	0.579063	0.985682	-1.28932	0.197288	0.99978	0.363884	0.715945	0.805645
577122	k__Bacteria; p__Planctomycetes; c__OM190; o__CL500-15; f__; g__; s__		0	0	0	0	0	0	0	0	0	0	0	0	0	0	0	0	0	0	0	0	0	0	0	0	0.00116842	0	0	0.00275953	0	0	0	0	0	0	0.000233683	0.000551907	0	0	NA	NA	NA	NA	NA	NA	NA	NA	NA
82171	k__Bacteria; p__Proteobacteria; c__Gammaproteobacteria; o__Xanthomonadales; f__Xanthomonadaceae; g__; s__		0	0	0	0.00269339	0	0	0	0	0	0	0	0.00324528	0	0.00411879	0	0	0	0	0	0	0	0	0	0	0	0	0	0	0	0	0	0	0	0.000448898	0	0	0	0.00184102	NA	NA	NA	NA	NA	NA	NA	NA	NA
886061	k__Bacteria; p__Proteobacteria; c__Alphaproteobacteria; o__Sphingomonadales; f__Sphingomonadaceae; g__Sphingomonas; s__wittichii	aerobic_chemoheterotrophy;chemoheterotrophy;	0	0	0	0	0	0	0	0	0	0	0	0	0	0	0	0	0	0.00480492	0	0	0	0.00288018	0	0	0	0	0.00134219	0.00551907	0	0.00321958	0	0	0	0.00128085	0.000268438	0.00174773	0	0	NA	NA	NA	0.466958	0.64053	0.99978	NA	NA	NA
4385991	k__Bacteria; p__Proteobacteria; c__Alphaproteobacteria; o__Rhizobiales; f__; g__; s__		0	0	0	0	0	0	0	0	0	0	0	0	0	0	0	0.0044831	0	0.00960984	0	0	0	0.00288018	0	0	0	0	0.00134219	0	0	0	0	0	0	0.00208167	0.000268438	0	0	0.00112077	NA	NA	NA	NA	NA	NA	NA	NA	NA
828043	k__Bacteria; p__Firmicutes; c__Bacilli; o__Lactobacillales; f__Streptococcaceae; g__Streptococcus; s__	fermentation;chemoheterotrophy;	0	0	0	0	0	0	0	0	0	0.0031738	0	0	0	0	0	0	0	0	0	0	0	0.00288018	0	0	0	0	0	0	0	0	0	0	0	0.000480031	0	0.000634759	0	0	NA	NA	NA	NA	NA	NA	NA	NA	NA
328957	k__Bacteria; p__Nitrospirae; c__Nitrospira; o__Nitrospirales; f__0319-6A21; g__; s__	aerobic_nitrite_oxidation;nitrification;	0.00223904	0	0.00134711	0.00269339	0.0032644	0	0.00482532	0	0	0.00952139	0.00244147	0.00649056	0.00379968	0	0	0	0.00123238	0	0.00143014	0	0	0	0	0	0.00116842	0	0.00268438	0	0.00129515	0	0.00400984	0	0.00158551	0.000448898	0.00199465	0.00190428	0.00256275	0.00162264	0.247772	0.80431	0.985682	NA	NA	NA	0.069185	0.944842	NA
1075811	k__Bacteria; p__Proteobacteria; c__Deltaproteobacteria; o__Myxococcales; f__; g__; s__		0	0	0	0	0.0016322	0	0	0	0	0	0	0	0	0	0	0	0	0	0	0	0	0	0	0	0.00233683	0	0	0	0.00129515	0	0	0.00217851	0.000272033	0	0.000726397	0	0	0.000544627	0.571372	0.567747	0.985682	NA	NA	NA	NA	NA	NA
328951	k__Bacteria; p__Nitrospirae; c__Nitrospira; o__Nitrospirales; f__Nitrospiraceae; g__Nitrospira; s__	aerobic_nitrite_oxidation;nitrification;	0	0	0	0	0	0	0	0	0.00197056	0	0.00244147	0	0	0	0	0	0	0	0	0	0	0	0	0.00176084	0	0	0	0	0.00129515	0	0	0	0	0	0.000653142	0	0.000610366	0	NA	NA	NA	NA	NA	NA	0.0988921	0.921224	NA
807299	k__Bacteria; p__Planctomycetes; c__Phycisphaerae; o__WD2101; f__; g__; s__		0.00223904	0	0	0	0	0	0.00160844	0	0	0	0.0036622	0	0	0	0	0	0.00123238	0	0	0.00394992	0	0	0	0.00176084	0.00116842	0.00278133	0	0.00275953	0.00388546	0	0	0.00217851	0.000578569	0.000658319	0.00133246	0.00110817	0.00091555	0.000544627	0.590766	0.554677	0.985682	0.448415	0.653853	0.99978	-0.20277	0.839315	NA
4379614	k__Bacteria; p__Actinobacteria; c__Acidimicrobiia; o__Acidimicrobiales; f__; g__; s__		0.00111952	0.00389294	0	0	0.0016322	0	0	0	0	0	0.00976586	0.00649056	0.00759936	0	0.0102722	0	0	0	0	0	0.00545415	0	0.00158919	0	0	0	0	0	0.0025903	0	0.00668306	0.00217851	0.00136764	0.000648824	0.000518061	0	0.00858013	0.00216727	-0.503557	0.614573	0.985682	NA	NA	NA	2.74318	0.0060847	0.0286272
311118	k__Bacteria; p__Actinobacteria; c__MB-A2-108; o__0319-7L14; f__; g__; s__		0.14106	0.0311436	0.024248	0.00538677	0.0179542	0.00612745	0.0112591	0.00633794	0.00788224	0.0031738	0.0500501	0.0227169	0.00379968	0.00411879	0.0246533	0.0044831	0.0135561	0.00960984	0.0243125	0.00394992	0.0872664	0.0172811	0.00635677	0.343364	0.0198631	0.00556266	0.0255016	0.0110381	0.0582819	0.00643915	0.0334153	0.00435701	0.0513994	0.0122498	0.0245576	0.00651034	0.0279796	0.00891896	-1.51626	0.129453	0.985682	-1.12554	0.26036	0.99978	0.0858831	0.931559	0.953938
225970	k__Bacteria; p__Proteobacteria; c__Deltaproteobacteria; o__MIZ46; f__; g__; s__		0	0.00583942	0.00404133	0.00269339	0.0065288	0.00306373	0.00321688	0.00316897	0	0.0031738	0.00244147	0.00649056	0.00379968	0.00411879	0.00410889	0.0044831	0.00123238	0.00960984	0.00286029	0.00394992	0	0	0	0	0.00116842	0.00278133	0	0.00275953	0.0025903	0.00321958	0	0	0.0024438	0.00419271	0.00139512	0.00302064	0.00258751	0.00377311	-0.621986	0.533951	0.985682	-0.156715	0.87547	0.99978	0.26787	0.7888	NA
1015017	k__Bacteria; p__Proteobacteria; c__Deltaproteobacteria; o__Myxococcales; f__Nannocystaceae; g__Nannocystis		0.00223904	0	0	0	0	0	0.00321688	0.00316897	0.00197056	0.0031738	0	0.00649056	0	0.00411879	0.00410889	0.0179324	0	0.00960984	0	0	0.0036361	0	0.00158919	0	0	0.008344	0	0.00275953	0.00129515	0	0	0.00435701	0.00097919	0.00160164	0.00129652	0.00348926	0.00102722	0.00822469	0.176063	0.860245	0.985682	1.10601	0.268723	0.99978	-0.231937	0.816587	NA
2954732	k__Bacteria; p__Proteobacteria; c__Gammaproteobacteria; o__Legionellales; f__Coxiellaceae; g__; s__	intracellular_parasites;	0	0	0	0	0	0	0	0	0	0	0.00122073	0	0	0	0	0	0	0	0.00143014	0	0	0	0	0	0	0	0	0	0	0	0	0	0.000238357	0	0	0	0.000305183	0	NA	NA	NA	NA	NA	NA	NA	NA	NA
279567	k__Bacteria; p__Proteobacteria; c__Deltaproteobacteria; o__Myxococcales; f__Haliangiaceae; g__; s__		0.00671712	0.00389294	0.012124	0.00269339	0.0228508	0.0153186	0.00804221	0	0.00197056	0.00952139	0.00244147	0	0.00379968	0.00411879	0	0	0.00369713	0	0.00286029	0.00789983	0.0036361	0.00576037	0.00317839	0.00352168	0.00467366	0.00278133	0.00671096	0.00275953	0.00129515	0.00321958	0.00534645	0.00217851	0.00864757	0.00592753	0.00453851	0.00365637	0.0028969	0.00157432	-1.32593	0.184863	0.985682	-0.524681	0.599805	0.99978	-0.834457	0.404023	0.535569
929489	k__Bacteria; p__Proteobacteria; c__Alphaproteobacteria; o__; f__; g__; s__		0	0	0.00134711	0	0	0	0	0	0	0	0	0	0	0	0	0	0	0	0	0	0	0	0	0	0	0	0	0	0	0.00321958	0	0	0.000224518	0	0	0.000643915	0	0	NA	NA	NA	NA	NA	NA	NA	NA	NA
4393724	k__Bacteria; p__Actinobacteria; c__Actinobacteria; o__Actinomycetales; f__Nocardiaceae; g__Nocardia; s__	aerobic_chemoheterotrophy;chemoheterotrophy;	0.00223904	0	0.00404133	0	0.0016322	0	0.00160844	0	0	0	0.00244147	0	0.00759936	0	0.00616333	0.0044831	0.00123238	0.00480492	0	0	0.00181805	0	0.00317839	0	0.00233683	0	0.00268438	0	0.00388546	0	0.00133661	0	0.00182717	0.00080082	0.00210302	0	0.00438519	0.00112077	0.251882	0.801132	0.985682	NA	NA	NA	0.395224	0.692678	0.788765
1023165	k__Bacteria; p__Verrucomicrobia; c__[Pedosphaerae]; o__[Pedosphaerales]; f__Ellin515; g__; s__		0.0190318	0	0.0215538	0.00808016	0.024483	0	0.014476	0.00316897	0.031529	0.00952139	0.0036622	0.00324528	0	0	0	0	0.00985902	0.00480492	0.0143014	0.00394992	0.0163624	0.00288018	0.00476758	0.0158476	0.0221999	0.00278133	0.00805315	0.0082786	0.0129515	0.00321958	0.00133661	0.00217851	0.0175986	0.00328586	0.0178419	0.00539397	0.0012497	0.00135595	-0.168009	0.866576	0.985682	0.87424	0.381988	0.99978	-3.92118	8.81166e-05	0.00130442
541155	k__Bacteria; p__Proteobacteria; c__Gammaproteobacteria; o__Xanthomonadales; f__Sinobacteraceae; g__; s__		0.0548565	0.0428224	0.0687026	0.0377074	0.202393	0.0643382	0.0611208	0.0221828	0.031529	0.0222166	0.0341805	0.0421886	0.0303974	0.0288315	0.05547	0.0179324	0.0899635	0.0480492	0.0900991	0.0552988	0.0836303	0.0979263	0.0254271	0.0422602	0.116842	0.04172	0.104691	0.0551907	0.126925	0.0482936	0.0320787	0.0326776	0.0982741	0.0576904	0.0882214	0.0379207	0.0380317	0.0304075	-0.171711	0.863665	0.985682	-1.0574	0.290331	0.99978	-2.89925	0.00374057	0.0200998
681669	k__Bacteria; p__Proteobacteria; c__Deltaproteobacteria; o__NB1-j; f__MND4; g__; s__		0.0134342	0.00583942	0.00404133	0.00269339	0.0359084	0	0.00321688	0.00316897	0	0.0031738	0.0109866	0.00649056	0.00759936	0.00823757	0.0123267	0.0044831	0.0123238	0.00480492	0.00572058	0.00789983	0.0199985	0.00576037	0.0270163	0.0140867	0.00817891	0.00278133	0.00671096	0.00551907	0.00777091	0.00321958	0.017376	0.00871403	0.0152378	0.00449965	0.00517553	0.00357255	0.0120721	0.00698131	-2.24749	0.0246086	0.985682	-0.100538	0.919918	0.99978	1.31925	0.187087	0.307724
318134	k__Bacteria; p__Proteobacteria; c__Gammaproteobacteria; o__Legionellales; f__; g__; s__	intracellular_parasites;	0	0.00194647	0	0	0.0016322	0	0.00321688	0	0	0.0031738	0	0.00324528	0	0	0.00205444	0	0.00123238	0	0.00286029	0.00394992	0.00181805	0	0.00158919	0	0	0	0	0.00275953	0.00129515	0	0	0	0.00125715	0.000982731	0.000902407	0.00118667	0.000513611	0.00081132	-0.25048	0.802216	0.985682	0.228946	0.818911	0.99978	-0.314991	0.752768	NA
892370	k__Bacteria; p__Bacteroidetes; c__[Saprospirae]; o__[Saprospirales]; f__Chitinophagaceae; g__; s__		0	0	0	0	0	0	0.00160844	0	0	0.0031738	0	0	0	0	0	0	0.00246475	0.00480492	0	0.00394992	0	0	0	0	0.00116842	0.00556266	0.00134219	0	0	0	0	0	0.000410792	0.00145914	0.00082381	0.00174729	0	0	0.360517	0.71846	0.985682	0.466422	0.640913	0.99978	-0.607488	0.543527	NA
1081618	k__Bacteria; p__Actinobacteria; c__Thermoleophilia; o__Solirubrobacterales; f__Patulibacteraceae; g__; s__		0.0190318	0.301703	0.0323306	0.153523	0.0114254	0.0153186	0.0241266	0.0126759	0.0137939	0.047607	0.0317391	0.0259622	0.0341971	0.0123564	0.0102722	0.0134493	0.0147885	0.00480492	0.0243125	0.0829482	0.0254527	0.0604839	0.0365515	0.0281735	0.014021	0.0278133	0.0228173	0.328385	0.0349691	0.022537	0.0227224	0.013071	0.0212236	0.10313	0.0219456	0.0878035	0.0247327	0.0162097	0.106496	0.915189	0.985682	-0.216832	0.828339	0.99978	-0.292684	0.769763	0.843426
977222	k__Bacteria; p__Verrucomicrobia; c__Verrucomicrobiae; o__Verrucomicrobiales; f__Verrucomicrobiaceae; g__Luteolibacter; s__	aerobic_chemoheterotrophy;chemoheterotrophy;	0	0.00389294	0	0	0	0.00306373	0.00160844	0	0	0	0	0	0	0	0	0	0	0	0	0	0	0.00288018	0	0	0	0	0	0	0	0	0	0	0	0.00163948	0.000321688	0	0	0	NA	NA	NA	-0.7437	0.457058	0.99978	NA	NA	NA
368942	k__Bacteria; p__Proteobacteria; c__Deltaproteobacteria; o__Myxococcales; f__; g__; s__		0.00111952	0.00583942	0.00269422	0.00538677	0.008161	0.00612745	0.00321688	0	0.00788224	0.00634759	0	0.00324528	0	0.00411879	0	0	0.00862664	0	0.00143014	0	0.0036361	0.00576037	0.00317839	0.00352168	0	0	0.00134219	0	0.00906607	0.00321958	0	0.00435701	0.00427794	0.00385233	0.00430148	0.00191343	0	0.00293027	-0.0479702	0.96174	0.991786	-0.736558	0.461391	0.99978	-2.03295	0.0420574	0.108692
673020	k__Bacteria; p__Chlorobi; c__BSV26; o__PK329; f__; g__; s__		0	0	0	0	0.0016322	0	0	0	0	0	0	0	0	0	0	0	0.00123238	0	0	0	0	0	0	0	0	0	0	0	0	0	0	0	0.00047743	0	0	0	0	0	NA	NA	NA	NA	NA	NA	NA	NA	NA
561885	k__Bacteria; p__Proteobacteria; c__Alphaproteobacteria; o__Rhizobiales; f__Rhizobiaceae; g__Agrobacterium; s__	aerobic_chemoheterotrophy;chemoheterotrophy;	0	0.00194647	0	0.00538677	0	0.0153186	0.00160844	0.00950691	0.00788224	0.0031738	0.00244147	0.0356981	0.00379968	0.00823757	0	0	0	0.00480492	0.00143014	0.0631986	0	0	0.00158919	0.00352168	0.00116842	0.0111253	0.00134219	0.00275953	0.00129515	0.00321958	0	0.00871403	0.000238357	0.0151092	0.00265929	0.00595703	0.00156029	0.0131624	1.60459	0.108584	0.985682	-1.01805	0.308652	0.99978	-0.668393	0.503883	NA
81488	k__Bacteria; p__Proteobacteria; c__Gammaproteobacteria; o__Xanthomonadales; f__Xanthomonadaceae; g__Rhodanobacter; s__	aerobic_chemoheterotrophy;chemoheterotrophy;	0	0.0175182	0.00134711	0.0107735	0.0016322	0	0	0.00950691	0	0.0031738	0.00122073	0	0	0	0.00410889	0	0	0.00480492	0	0.00394992	0	0.0172811	0.00317839	0	0.00350525	0.0222507	0.00134219	0.0082786	0.00129515	0	0.00133661	0	0.000496552	0.00905462	0.00122852	0.00864199	0.00166656	0	0.778286	0.4364	0.985682	-0.00499449	0.996015	0.99978	0.0954943	0.923922	NA
4479035	k__Bacteria; p__Actinobacteria; c__Thermoleophilia; o__Solirubrobacterales; f__; g__; s__		0.00223904	0	0	0	0	0	0	0	0	0	0	0	0	0	0	0	0	0	0	0	0	0	0	0	0	0	0	0	0.00129515	0	0	0	0.000373173	0	0.00025903	0	0	0	NA	NA	NA	NA	NA	NA	NA	NA	NA
1146658	k__Bacteria; p__Acidobacteria; c__RB25; o__; f__; g__; s__		0	0	0	0	0.0016322	0	0	0	0	0	0	0	0	0	0	0	0.00123238	0	0	0	0.00181805	0	0	0	0	0	0	0	0.00129515	0	0	0	0.000780438	0	0.00025903	0	0	0	-0.384202	0.700829	0.985682	NA	NA	NA	NA	NA	NA
186887	k__Bacteria; p__Chloroflexi; c__TK10; o__AKYG885; f__5B-12; g__; s__		0	0	0	0	0.0032644	0	0.00160844	0	0.0098528	0	0.0036622	0.00649056	0.00759936	0.00411879	0.0164355	0	0	0	0	0	0	0	0.00953516	0.00176084	0.00233683	0	0.00268438	0	0	0	0.00668306	0	0.000544067	0	0.00329649	0	0.00859504	0.00265234	1.68186	0.0925969	0.985682	NA	NA	NA	1.29224	0.196273	0.319271
3739088	k__Bacteria; p__Proteobacteria; c__Gammaproteobacteria; o__Legionellales; f__Legionellaceae; g__Legionella; s__	aerobic_chemoheterotrophy;intracellular_parasites;chemoheterotrophy;	0.00111952	0	0	0	0	0	0	0	0	0	0	0	0	0	0	0.0044831	0	0	0	0	0	0	0	0	0	0	0	0	0	0	0.00133661	0	0.000186587	0	0	0	0.000334153	0.00112077	NA	NA	NA	NA	NA	NA	NA	NA	NA
2326485	k__Bacteria; p__Gemmatimonadetes; c__Gemm-5; o__; f__; g__; s__		0	0	0	0	0	0	0	0	0	0	0	0.00324528	0	0	0	0	0	0	0	0	0	0	0	0	0.00116842	0	0	0	0	0	0.00133661	0	0	0	0.000233683	0	0.000334153	0.00081132	NA	NA	NA	NA	NA	NA	NA	NA	NA
219818	k__Bacteria; p__Actinobacteria; c__Thermoleophilia; o__Gaiellales; f__Gaiellaceae; g__; s__		0.00447808	0.00194647	0.00404133	0.00269339	0.0065288	0.00612745	0.014476	0.00633794	0.00591168	0	0.00122073	0	0.00379968	0	0.00205444	0	0.00123238	0.00480492	0.010011	0.00394992	0.00181805	0.00288018	0.00635677	0.00176084	0.00934732	0	0.00402658	0	0.0116564	0	0.00133661	0	0.00468494	0.00373372	0.00908358	0.00126759	0.00210287	0	1.5037	0.132658	0.985682	-0.711187	0.476968	0.99978	-2.55955	0.0104807	0.042233
859868	k__Bacteria; p__Firmicutes; c__Clostridia; o__Clostridiales; f__Gracilibacteraceae; g__; s__		0.00111952	0	0	0	0	0	0	0	0	0	0	0	0	0	0	0	0	0	0.00143014	0	0	0	0	0	0	0	0	0	0	0	0	0	0.000424944	0	0	0	0	0	NA	NA	NA	NA	NA	NA	NA	NA	NA
1142378	k__Bacteria; p__Actinobacteria; c__Actinobacteria; o__Actinomycetales; f__Streptomycetaceae; g__Streptomyces; s__	aerobic_chemoheterotrophy;chemoheterotrophy;	0	0	0.00134711	0.00269339	0	0	0.00160844	0.00316897	0	0	0	0	0	0	0	0	0	0	0	0	0.00181805	0	0	0	0	0	0	0	0	0	0	0	0.000527527	0.000448898	0.000321688	0.000633794	0	0	-0.17244	0.863092	0.985682	NA	NA	NA	NA	NA	NA
4370738	k__Bacteria; p__Proteobacteria; c__Deltaproteobacteria; o__Myxococcales; f__; g__; s__		0	0.00389294	0.00134711	0	0.0048966	0.00306373	0	0	0	0	0	0	0	0	0	0	0	0	0	0	0.0036361	0	0	0.00176084	0	0	0	0	0	0	0	0.00653552	0.00164663	0.00115944	0	0	0	0.00163388	-1.23784	0.215775	0.985682	NA	NA	NA	NA	NA	NA
688327	k__Bacteria; p__Gemmatimonadetes; c__Gemm-1; o__; f__; g__; s__		0	0.00194647	0	0	0	0	0	0	0	0	0	0	0	0	0	0	0.00123238	0	0.00143014	0	0.00545415	0	0	0.00176084	0	0	0	0	0	0	0.00267322	0	0.00135278	0.000324412	0	0	0.000668306	0	-1.06105	0.288667	0.985682	NA	NA	NA	NA	NA	NA
250313	k__Bacteria; p__Proteobacteria; c__Deltaproteobacteria; o__Myxococcales; f__; g__; s__		0	0	0.00134711	0	0	0	0	0	0	0	0	0	0	0.00411879	0	0	0.00246475	0	0.00143014	0	0	0	0	0	0.00116842	0	0	0.00275953	0.00129515	0	0	0	0.000873668	0	0.000492714	0.000551907	0	0.0010297	-0.315377	0.752476	0.985682	NA	NA	NA	NA	NA	NA
535097	k__Bacteria; p__Firmicutes; c__Bacilli; o__Bacillales; f__Bacillaceae; g__Bacillus; s__		0	0	0	0	0	0	0	0	0	0	0.00122073	0	0	0	0	0	0	0	0	0	0	0	0.00158919	0	0	0	0	0	0	0	0	0	0	0	0	0	0.000305183	0	NA	NA	NA	NA	NA	NA	NA	NA	NA
556648	k__Bacteria; p__Acidobacteria; c__[Chloracidobacteria]; o__PK29; f__; g__; s__		0	0.00194647	0.00134711	0	0.0016322	0.00612745	0	0.00316897	0	0	0	0	0	0	0	0	0	0	0	0	0.00181805	0	0	0.00176084	0.00116842	0	0.00134219	0	0	0	0	0	0.00079956	0.00134565	0.000502121	0.000633794	0	0	-0.124071	0.901259	0.985682	-0.25858	0.795959	0.99978	NA	NA	NA
200014	k__Bacteria; p__Actinobacteria; c__Actinobacteria; o__Actinomycetales; f__Micromonosporaceae; g__Pilimelia; s__	aerobic_chemoheterotrophy;chemoheterotrophy;	0.0223904	0.00778589	0.00269422	0.00269339	0.0293796	0.00612745	0.0193013	0.00950691	0.0157645	0.0349118	0.0109866	0.0389433	0.00379968	0.0164751	0.00821777	0	0.0209504	0.00960984	0.00715072	0.0118497	0.0145444	0.0172811	0.00794597	0.00176084	0.0116842	0.016688	0.00536877	0.0082786	0.0103612	0.0289762	0.0120295	0.0348561	0.016185	0.00922457	0.012496	0.0196723	0.00875839	0.0225686	-0.833734	0.404431	0.985682	1.94473	0.0518071	0.99978	-0.920669	0.357223	0.488919
790545	k__Bacteria; p__Proteobacteria; c__Alphaproteobacteria; o__Sphingomonadales; f__Sphingomonadaceae; g__; s__	aerobic_chemoheterotrophy;chemoheterotrophy;	0	0.00194647	0	0	0	0	0	0	0	0	0	0	0	0	0.00205444	0	0	0	0	0	0	0	0.00158919	0	0	0	0	0	0	0	0	0	0	0.000324412	0	0	0.000513611	0	NA	NA	NA	NA	NA	NA	NA	NA	NA
4302753	k__Bacteria; p__Proteobacteria; c__Deltaproteobacteria; o__Myxococcales; f__; g__; s__		0.025749	0.0194647	0.0592728	0.0430942	0.0195864	0.0122549	0.054687	0.0126759	0.0847341	0.0222166	0.0134281	0.0162264	0.011399	0.00411879	0.0246533	0.0224155	0.0308094	0.00480492	0.0243125	0.00789983	0.0399971	0.0201613	0.0111244	0.0158476	0.0315472	0.0194693	0.0214751	0.0193167	0.0608722	0.0193175	0.0133661	0.0152495	0.0332879	0.0179466	0.0506631	0.0185992	0.0157116	0.0145026	1.21301	0.225125	0.985682	0.0803463	0.935962	0.99978	-3.46975	0.000520945	0.00498884
350446	k__Bacteria; p__Acidobacteria; c__Solibacteres; o__Solibacterales; f__Solibacteraceae; g__Candidatus Solibacter; s__		0.0772469	0.0545012	0.176471	0.110429	0.176278	0.0582108	0.0820305	0.0316897	0.0827635	0.0571283	0.0207525	0.0292075	0.0531955	0.0164751	0.0308166	0.0134493	0.0727102	0.0528541	0.0686469	0.0750484	0.0654498	0.0950461	0.0190703	0.066912	0.0747786	0.147411	0.142272	0.0855456	0.104907	0.0804894	0.0334153	0.0174281	0.106134	0.0743482	0.0973505	0.0804527	0.034545	0.01914	-0.316684	0.751484	0.985682	0.512689	0.608169	0.99978	-4.2815	1.85634e-05	0.0003753
808967	k__Bacteria; p__Proteobacteria; c__Betaproteobacteria; o__; f__; g__; s__		0	0	0.00134711	0	0	0	0	0	0	0	0.00122073	0	0	0	0	0	0	0	0	0	0	0	0	0	0	0	0	0	0	0	0	0	0.000224518	0	0	0	0.000305183	0	NA	NA	NA	NA	NA	NA	NA	NA	NA
1107899	k__Bacteria; p__Planctomycetes; c__Planctomycetia; o__Planctomycetales; f__Planctomycetaceae; g__Planctomyces; s__		0	0	0	0	0	0	0.00160844	0	0	0	0.00122073	0	0	0	0	0	0	0	0	0	0	0	0	0	0	0	0	0	0	0	0	0	0	0	0.000321688	0	0.000305183	0	NA	NA	NA	NA	NA	NA	NA	NA	NA
246575	k__Bacteria; p__Proteobacteria; c__Gammaproteobacteria; o__Pseudomonadales; f__Pseudomonadaceae; g__Pseudomonas; s__umsongensis	aerobic_chemoheterotrophy;chemoheterotrophy;	0.00111952	0	0	0	0	0	0	0	0	0	0	0	0	0	0	0	0	0	0	0	0.00181805	0	0	0	0	0	0	0	0	0	0	0	0.000489595	0	0	0	0	0	NA	NA	NA	NA	NA	NA	NA	NA	NA
301377	k__Bacteria; p__Firmicutes; c__Bacilli; o__Bacillales; f__Paenibacillaceae; g__Paenibacillus; s__	aerobic_chemoheterotrophy;chemoheterotrophy;	0	0	0	0	0	0	0	0	0	0	0	0	0	0	0	0	0	0	0	0	0	0.00288018	0	0	0.00116842	0	0	0	0	0	0	0.00217851	0	0.000480031	0.000233683	0	0	0.000544627	NA	NA	NA	NA	NA	NA	NA	NA	NA
90624	k__Bacteria; p__Cyanobacteria; c__4C0d-2; o__MLE1-12; f__; g__; s__	cyanobacteria;oxygenic_photoautotrophy;photoautotrophy;phototrophy;	0	0	0.00134711	0	0	0	0.00160844	0	0.00394112	0	0.00122073	0	0	0.00411879	0	0	0	0.00480492	0.00143014	0	0	0	0	0	0.00116842	0	0	0	0	0	0	0	0.000462876	0.00080082	0.0013436	0	0.000305183	0.0010297	0.582383	0.560309	0.985682	NA	NA	NA	-0.537272	0.59108	NA
352324	k__Bacteria; p__Acidobacteria; c__Acidobacteria-6; o__iii1-15; f__; g__; s__		0	0	0	0	0	0	0	0	0	0	0	0	0	0.00411879	0	0	0	0	0	0	0	0	0	0	0	0	0	0	0	0	0	0.00217851	0	0	0	0	0	0.00157432	NA	NA	NA	NA	NA	NA	NA	NA	NA
1058844	k__Bacteria; p__Proteobacteria; c__Alphaproteobacteria; o__Sphingomonadales; f__Sphingomonadaceae; g__Sphingopyxis; s__	aerobic_chemoheterotrophy;chemoheterotrophy;	0	0.00389294	0	0	0.0016322	0	0	0	0	0	0.00122073	0.00324528	0	0	0.00616333	0.0179324	0	0	0	0	0.00181805	0	0.00158919	0	0	0	0	0	0.00129515	0	0.00133661	0.00217851	0.000575042	0.000648824	0.00025903	0	0.00218017	0.00583904	-0.174221	0.861691	0.985682	NA	NA	NA	1.03289	0.301655	NA
891898	k__Bacteria; p__Planctomycetes; c__Planctomycetia; o__Pirellulales; f__Pirellulaceae; g__Pirellula; s__		0.0134342	0.00778589	0.0148182	0	0.0375406	0	0.0128675	0.00633794	0.00788224	0.00952139	0.0170903	0.00324528	0.0265978	0	0.0123267	0.0044831	0.00985902	0	0.0128713	0.00789983	0.0109083	0.00288018	0.0222487	0.00880421	0.0151894	0.00278133	0.0214751	0.00275953	0.0103612	0.0128783	0.0294055	0.00871403	0.0165719	0.00309432	0.0135551	0.0068557	0.021355	0.0041106	-0.503098	0.614895	0.985682	1.09194	0.274858	0.99978	0.57997	0.561935	0.68297
254346	k__Bacteria; p__Actinobacteria; c__Actinobacteria; o__Micrococcales; f__; g__; s__		0.0996373	0.0447689	0.0417604	0.0161603	0.0522304	0.0459559	0.0209097	0.0221828	0.0197056	0.0190428	0.479748	0.058415	0.604149	0.0494254	0.104777	0.0582803	0.0345066	0.0480492	0.0743675	0.0513489	0.0509054	0.0345622	0.773937	0.139107	0.0525787	0.0194693	0.0603986	0.0469121	0.132106	0.0193175	0.705731	0.0501057	0.0589013	0.0401409	0.0571396	0.0253849	0.473601	0.0540566	-0.0281761	0.977522	0.996018	-1.03686	0.299801	0.99978	4.37316	1.22463e-05	0.00026259
113044	k__Bacteria; p__Chloroflexi; c__Anaerolineae; o__Caldilineales; f__Caldilineaceae; g__; s__		0	0	0.00404133	0.00269339	0.0048966	0.00306373	0.00160844	0	0	0.0031738	0.00244147	0.00324528	0	0	0.00205444	0	0.00616189	0.00480492	0.00143014	0	0	0	0.00317839	0	0.00233683	0	0.00134219	0	0.00129515	0	0.00267322	0	0.00275499	0.00176034	0.00131652	0.000634759	0.00179228	0.00081132	-0.875026	0.38156	0.985682	-0.270849	0.786507	0.99978	0.233923	0.815045	NA
4338491	k__Bacteria; p__Proteobacteria; c__Gammaproteobacteria; o__Legionellales; f__Legionellaceae	intracellular_parasites;	0	0	0	0	0	0	0	0	0	0.0031738	0	0	0	0	0	0	0	0	0	0.00394992	0	0	0	0	0	0	0.00134219	0	0	0	0	0	0	0.000658319	0.000268438	0.000634759	0	0	NA	NA	NA	NA	NA	NA	NA	NA	NA
367130	k__Bacteria; p__Proteobacteria; c__; o__; f__; g__; s__		0	0	0	0	0	0	0	0	0	0	0.00122073	0	0	0	0.00205444	0	0	0	0	0	0	0	0	0	0	0	0	0	0	0	0	0	0	0	0	0	0.000818794	0	NA	NA	NA	NA	NA	NA	NA	NA	NA
574991	k__Bacteria; p__Proteobacteria; c__Betaproteobacteria; o__Burkholderiales; f__Comamonadaceae; g__Rubrivivax; s__	aerobic_chemoheterotrophy;chemoheterotrophy;	0.00671712	0.03309	0.00269422	0.00538677	0.0016322	0.0428922	0.00321688	0.00950691	0.00788224	0.00634759	0.0122073	0.0324528	0.0151987	0.0494254	0.0143811	0.0537972	0.00492951	0.0432443	0.00715072	0.0355492	0.0036361	0.0230415	0.00635677	0.00176084	0.00350525	0.008344	0.00134219	0.0689884	0.00777091	0.00643915	0.00935629	0.0174281	0.00445998	0.030534	0.00474349	0.0199252	0.0127859	0.0382759	-0.0453616	0.963819	0.992321	-0.533554	0.59365	0.99978	1.58651	0.112623	0.212852
583699	k__Bacteria; p__Actinobacteria; c__Actinobacteria; o__Micrococcales; f__; g__; s__		0	0	0	0	0	0	0	0	0	0	0	0	0	0	0.00205444	0	0.00123238	0	0	0	0	0	0	0.00176084	0.00350525	0	0	0	0.00129515	0	0	0	0.000205396	0	0.00096008	0	0.000513611	0	0.803365	0.421764	0.985682	NA	NA	NA	-0.428406	0.668356	NA
990234	k__Bacteria; p__Planctomycetes; c__Planctomycetia; o__Gemmatales; f__Isosphaeraceae; g__; s__		0.00671712	0.00778589	0.00673555	0.0484809	0.0032644	0.00306373	0.00321688	0.00633794	0.00788224	0.00952139	0.00610366	0.00324528	0.00379968	0.00823757	0.00410889	0	0.00492951	0.00960984	0.00429043	0	0.0036361	0.0144009	0.00317839	0.0105651	0.00934732	0.0194693	0.00536877	0.00551907	0.00388546	0.00643915	0.00400984	0.00217851	0.00492885	0.0138902	0.00594013	0.00945737	0.00450552	0.00341534	0.31285	0.754395	0.985682	-0.618692	0.53612	0.99978	-0.67953	0.496802	0.625002
974796	k__Bacteria; p__Planctomycetes; c__Planctomycetia; o__Gemmatales; f__Isosphaeraceae; g__; s__		0.00111952	0	0.00134711	0.00269339	0.0032644	0	0.00160844	0	0.00197056	0	0.00854513	0	0.00759936	0	0.00205444	0	0.00123238	0	0	0	0.00181805	0	0.00635677	0.00176084	0	0	0	0	0.00129515	0	0.00935629	0.00217851	0.00146358	0.000448898	0.000974831	0	0.00688881	0.000544627	-0.425955	0.670141	0.985682	NA	NA	NA	2.16424	0.0304458	0.086312
974797	k__Bacteria; p__Proteobacteria; c__Betaproteobacteria; o__Burkholderiales; f__Comamonadaceae; g__; s__		0	0.00389294	0	0	0	0	0	0	0	0.0031738	0	0	0	0	0	0	0.00123238	0.00480492	0	0	0	0.00288018	0	0	0	0.00278133	0	0	0	0.00321958	0	0	0.000205396	0.00192967	0	0.00183494	0	0	NA	NA	NA	0.0815653	0.934992	0.99978	NA	NA	NA
4296610	k__Bacteria; p__Proteobacteria; c__Deltaproteobacteria; o__Desulfuromonadales; f__Geobacteraceae; g__; s__		0	0	0	0	0.0016322	0	0.00160844	0	0	0	0	0	0	0	0	0	0	0	0	0	0.00181805	0	0	0	0	0	0	0	0	0	0	0	0.000575042	0	0.000321688	0	0	0	-0.17244	0.863092	0.985682	NA	NA	NA	NA	NA	NA
573976	k__Bacteria; p__Actinobacteria; c__Actinobacteria; o__Actinomycetales; f__; g__; s__		0	0	0	0	0	0	0	0.00316897	0	0.0031738	0	0	0	0	0	0	0	0	0	0	0	0	0	0	0.00116842	0	0	0	0	0	0	0	0	0	0.000233683	0.00126855	0	0	NA	NA	NA	NA	NA	NA	NA	NA	NA
172255	k__Bacteria; p__Chloroflexi; c__Anaerolineae; o__A31; f__S47; g__; s__		0	0	0	0.00269339	0	0.00306373	0	0	0	0	0.0073244	0	0	0	0	0	0	0	0	0	0	0.00288018	0.00158919	0	0	0	0	0	0	0	0.00534645	0	0	0.00143955	0	0	0.00316771	0	NA	NA	NA	-0.566847	0.570818	0.99978	NA	NA	NA
246713	k__Bacteria; p__Verrucomicrobia; c__[Pedosphaerae]; o__[Pedosphaerales]; f__; g__; s__		0.00335856	0	0	0	0.0032644	0	0	0	0.00197056	0	0.0036622	0.00649056	0	0	0.00205444	0	0.00862664	0	0.00858087	0	0.00181805	0.00576037	0	0.00880421	0.00584208	0	0.00939534	0	0.0025903	0	0.00668306	0	0.00427475	0.000960061	0.00395966	0	0.00309993	0.00162264	-0.069532	0.944566	0.989654	NA	NA	NA	-0.379439	0.704362	0.797196
256272	k__Bacteria; p__Nitrospirae; c__Nitrospira; o__Nitrospirales; f__0319-6A21; g__; s__	aerobic_nitrite_oxidation;nitrification;	0.0436613	0.0116788	0.0282893	0.00808016	0.0603914	0.0153186	0.0305604	0.0221828	0.0216762	0.015869	0.668962	0.0227169	0.421765	0.0288315	0.316384	0.0268986	0.0258799	0.00960984	0.0643565	0.0394992	0.0563595	0.0259217	0.953516	0.0369777	0.0502419	0.0194693	0.0483189	0.0082786	0.119154	0.022537	0.413013	0.0435701	0.0464897	0.0183514	0.0539903	0.0176673	0.455031	0.0305043	0.593202	0.553046	0.985682	0.209099	0.834371	0.99978	5.23769	1.62596e-07	7.37519e-06
736463	k__Bacteria; p__Acidobacteria; c__Solibacteres; o__Solibacterales; f__Solibacteraceae; g__Candidatus Solibacter; s__		0.0593346	0.0583942	0.156265	0.34206	0.0962998	0.0428922	0.193013	0.0919001	0.202968	0.257078	0.0268561	0.0162264	0.0341971	0.0164751	0.0308166	0.0179324	0.085034	0.0336344	0.0443345	0.090848	0.0545415	0.0633641	0.0301947	0.0633903	0.0455682	0.0806586	0.0603986	0.077267	0.0634625	0.0708307	0.0374251	0.0217851	0.0826348	0.105199	0.113082	0.115547	0.0323238	0.0181047	0.67432	0.500108	0.985682	0.195895	NA	NA	-3.74829	0.000178043	0.00230231
549954	k__Bacteria; p__Chloroflexi; c__Thermomicrobia; o__JG30-KF-CM45; f__; g__; s__		0.0615736	0.0175182	0.0309835	0.00538677	0.0261152	0.00612745	0.0112591	0.00633794	0.00788224	0.0031738	0.0231939	0.0129811	0.011399	0.0123564	0.0431433	0.0044831	0.0160209	0.00960984	0.00429043	0.00789983	0.0145444	0.0172811	0.0286055	0.0369777	0.0257051	0.00278133	0.0147641	0.0110381	0.0362643	0.0128783	0.0227224	0.00653552	0.025588	0.0106372	0.019175	0.0072419	0.0251147	0.00908902	-0.738977	0.459921	0.985682	-0.649561	0.515976	0.99978	0.255146	0.798611	0.865837
4051670	k__Bacteria; p__Proteobacteria; c__Deltaproteobacteria; o__Myxococcales; f__; g__; s__		0	0.00194647	0	0	0.0032644	0	0.00160844	0	0	0	0	0	0.00379968	0.00823757	0.00205444	0	0.00246475	0	0	0.00394992	0	0	0	0	0	0.00278133	0	0	0	0	0	0	0.000954859	0.000982731	0.000321688	0.000556266	0.00146353	0.00205939	-0.574996	0.565294	0.985682	-0.0459408	0.963357	0.99978	0.387827	0.698144	NA
553981	k__Bacteria; p__Proteobacteria; c__Alphaproteobacteria; o__Rhizobiales; f__Rhizobiaceae; g__Agrobacterium; s__	aerobic_chemoheterotrophy;chemoheterotrophy;	0	0	0	0	0	0.00612745	0	0.00316897	0	0	0	0	0	0	0	0	0	0	0	0	0	0	0	0	0	0	0	0	0.00129515	0	0	0	0	0.00102124	0.00025903	0.000633794	0	0	NA	NA	NA	NA	NA	NA	NA	NA	NA
1129898	k__Bacteria; p__Proteobacteria; c__Alphaproteobacteria; o__Rickettsiales; f__Rickettsiaceae; g__Wolbachia; s__	intracellular_parasites;	0	0.00194647	0	0	0	0.00306373	0	0	0.00394112	0	0	0.0454339	0.00379968	0	0	0	0.00123238	0	0.00143014	0	0.00181805	0	0.00158919	0.00176084	0.00116842	0.00278133	0.00134219	0	0	0	0	0.00217851	0.000746762	0.000835033	0.00129035	0.000556266	0.00094992	0.0119031	0.372677	0.709389	0.985682	-0.0459408	0.963357	0.99978	-0.481134	0.630421	NA
4304051	k__Bacteria; p__Proteobacteria; c__TA18; o__PHOS-HD29; f__; g__; s__		0	0	0.00134711	0	0	0	0	0	0	0	0	0	0	0	0	0	0	0	0.00143014	0	0	0	0	0	0	0	0	0	0	0	0	0	0.000462876	0	0	0	0	0	NA	NA	NA	NA	NA	NA	NA	NA	NA
1114722	k__Bacteria; p__Acidobacteria; c__Acidobacteria-6; o__iii1-15; f__; g__; s__		0.00111952	0.00389294	0	0.00269339	0.0016322	0	0.00160844	0	0	0	0.00122073	0	0	0.00411879	0	0	0	0	0	0	0	0	0	0.00176084	0.00233683	0	0.00134219	0	0.0025903	0	0	0	0.00045862	0.00109772	0.00157555	0	0.000305183	0.0010297	0.998343	0.318113	0.985682	NA	NA	NA	-0.820353	0.412015	NA
2536925	k__Bacteria; p__Gemmatimonadetes; c__Gemmatimonadetes; o__KD8-87; f__; g__; s__		0.0055976	0.00778589	0	0.00269339	0.0032644	0	0	0.00316897	0.00197056	0	0.00488293	0	0	0	0.0164355	0.0044831	0.00123238	0	0.00143014	0	0.00181805	0	0	0.00352168	0.00233683	0	0.00134219	0.00275953	0.00129515	0	0.00133661	0.00217851	0.00222376	0.00174655	0.00138895	0.0011857	0.00566377	0.0016654	-0.610576	0.54148	0.985682	-0.329903	0.741473	0.99978	1.47384	0.140526	0.251899
1096572	k__Bacteria; p__Actinobacteria; c__Thermoleophilia; o__Gaiellales; f__Gaiellaceae; g__; s__		0.626931	0.182968	0.381232	0.177763	0.318279	0.119485	0.220356	0.0728863	0.21282	0.0698235	0.612808	0.184981	0.501558	0.0741381	0.254751	0.0672465	0.199645	0.120123	0.411882	0.173796	0.525416	0.141129	0.438617	0.602208	0.330662	0.066752	0.304678	0.12142	0.423515	0.115905	0.735137	0.0958543	0.410564	0.152544	0.298406	0.0893572	0.526063	0.105555	-1.26523	0.205787	0.985682	-1.9047	0.0568194	0.99978	1.1985	0.230721	0.358967
1011380	k__Bacteria; p__Actinobacteria; c__Thermoleophilia; o__Solirubrobacterales; f__; g__; s__		0	0	0	0	0	0	0	0	0	0	0	0	0.00379968	0	0	0	0	0	0	0	0	0	0	0	0.00116842	0	0	0	0	0	0	0	0	0	0.000233683	0	0.00094992	0	NA	NA	NA	NA	NA	NA	NA	NA	NA
254690	k__Bacteria; p__Verrucomicrobia; c__[Pedosphaerae]; o__[Pedosphaerales]; f__OPB35; g__; s__		0.00111952	0	0	0	0	0	0	0	0	0	0	0	0	0	0	0	0.00246475	0	0	0	0	0	0.00635677	0.00176084	0.00116842	0	0	0	0.00129515	0	0.00267322	0	0.000597379	0	0.000492714	0	0.000668306	0	-0.108684	0.913453	0.985682	NA	NA	NA	0.144703	0.884945	NA
275701	k__Bacteria; p__Actinobacteria; c__Actinobacteria; o__Actinomycetales; f__; g__; s__		0	0.00194647	0	0	0	0	0.00321688	0	0.0137939	0.00634759	0.00122073	0	0	0	0	0	0	0	0	0	0	0	0.00158919	0.00176084	0	0	0	0	0	0	0.00133661	0	0	0.000324412	0.00340216	0.00126952	0.000639336	0	NA	NA	NA	NA	NA	NA	-1.06101	0.288684	NA
278884	k__Bacteria; p__Planctomycetes; c__Planctomycetia; o__Gemmatales; f__Gemmataceae; g__; s__		0	0	0	0.00269339	0	0	0	0.00316897	0	0	0	0	0	0	0	0	0	0	0	0	0	0	0	0	0	0	0	0.00275953	0	0.00321958	0	0.00217851	0	0.000448898	0	0.00182962	0	0.000544627	NA	NA	NA	0.703015	0.482046	0.99978	NA	NA	NA
4469039	k__Bacteria; p__Planctomycetes; c__Planctomycetia; o__Pirellulales; f__Pirellulaceae; g__; s__		0.00335856	0.00389294	0.00404133	0.00269339	0.0130576	0.00919118	0.014476	0.00316897	0.00591168	0.0031738	0.00122073	0	0.0189984	0	0	0	0	0	0.00429043	0	0.00545415	0.00288018	0.00476758	0.0158476	0.00467366	0	0.00268438	0.00275953	0.0025903	0	0.00133661	0	0.00503368	0.00310961	0.0060672	0.00182046	0.00538894	0	0.358218	0.72018	0.985682	-0.448683	0.65366	0.99978	-1.05217	0.292723	0.423927
1140997	k__Bacteria; p__Acidobacteria; c__Acidobacteria-6; o__iii1-15; f__; g__; s__		0.00111952	0.00194647	0	0	0.0016322	0	0	0	0	0	0.0036622	0	0	0	0.00205444	0	0	0	0.00143014	0	0.00181805	0	0	0.00176084	0	0	0.00134219	0	0.00129515	0	0	0.00217851	0.000999986	0.000324412	0.000527469	0	0.00142916	0.000544627	-0.31563	0.752283	0.985682	NA	NA	NA	0.563647	0.572994	NA
761601	k__Bacteria; p__Proteobacteria; c__Gammaproteobacteria; o__Xanthomonadales; f__Sinobacteraceae; g__; s__		0.510501	0.284185	0.146835	0.131976	0.470074	0.260417	0.172103	0.110914	0.133998	0.15869	0.714129	0.223924	1.1665	0.267721	1.38264	0.286918	0.235384	0.129733	0.270297	0.177746	0.276344	0.169931	0.94557	0.801183	0.257051	0.116816	0.335548	0.284232	0.198158	0.157759	0.693702	0.265778	0.318239	0.192331	0.219372	0.165682	0.989243	0.261085	-1.30723	0.191133	0.985682	-0.301254	0.763221	0.99978	4.21991	2.44396e-05	0.000467392
3843951	k__Bacteria; p__Actinobacteria; c__Thermoleophilia; o__Gaiellales; f__Gaiellaceae; g__; s__		0.00111952	0.00194647	0.00538844	0	0.0048966	0	0.00160844	0	0	0	0.00610366	0	0.00759936	0	0.00410889	0	0	0	0	0	0	0	0.0143027	0.00528253	0.00233683	0	0	0	0.00129515	0.00321958	0.0200492	0.00217851	0.00190076	0.000324412	0.00104808	0.000643915	0.00946527	0.000544627	-0.549979	0.582334	0.985682	NA	NA	NA	2.58298	0.00979496	0.0402025
4439656	k__Bacteria; p__Proteobacteria; c__Betaproteobacteria; o__Burkholderiales; f__Comamonadaceae; g__Hydrogenophaga; s__	dark_hydrogen_oxidation;aerobic_chemoheterotrophy;chemoheterotrophy;	0	0.00194647	0	0	0.0016322	0	0	0	0	0	0	0.00324528	0	0	0.00205444	0.0403479	0	0	0	0	0	0	0	0	0	0	0	0	0	0	0	0	0.000272033	0.000324412	0	0	0.000513611	0.0108983	NA	NA	NA	NA	NA	NA	NA	NA	NA
817479	k__Bacteria; p__Proteobacteria; c__Deltaproteobacteria; o__Myxococcales; f__; g__; s__		0	0	0	0	0.0032644	0	0	0	0	0	0.00122073	0.00324528	0	0	0.00616333	0	0	0	0	0	0	0	0	0	0	0	0	0	0	0	0	0	0.000544067	0	0	0	0.00184602	0.00081132	NA	NA	NA	NA	NA	NA	NA	NA	NA
798097	k__Bacteria; p__Proteobacteria; c__Alphaproteobacteria; o__Rhizobiales; f__Hyphomicrobiaceae; g__Devosia; s__	aerobic_chemoheterotrophy;chemoheterotrophy;	0.00111952	0	0	0	0	0	0	0	0	0	0	0	0	0	0	0	0	0	0	0	0	0	0.00158919	0	0	0	0	0	0	0	0	0	0.000186587	0	0	0	0	0	NA	NA	NA	NA	NA	NA	NA	NA	NA
814200	k__Bacteria; p__Proteobacteria; c__Deltaproteobacteria; o__Syntrophobacterales; f__Syntrophobacteraceae; g__; s__		0	0	0.00269422	0	0.0032644	0	0.00321688	0	0.00394112	0	0.00122073	0.00649056	0	0	0	0	0	0	0.00143014	0	0.00181805	0	0	0	0.00350525	0.00556266	0.00268438	0	0.00129515	0	0.00267322	0	0.00153447	0	0.00292856	0.00111253	0.000973489	0.00162264	0.911716	0.361918	0.985682	NA	NA	NA	-0.931832	0.351423	NA
4332798	k__Bacteria; p__TM6; c__SJA-4; o__; f__; g__; s__		0.00447808	0.00389294	0	0	0.0048966	0	0.00160844	0	0	0	0	0	0	0	0.00205444	0	0	0	0	0	0	0.00288018	0	0	0.00116842	0	0	0	0.00129515	0	0	0.00217851	0.00156245	0.00112885	0.000814402	0	0.000513611	0.000544627	-0.592166	0.55374	0.985682	NA	NA	NA	-0.291559	0.770624	NA
246829	k__Bacteria; p__Gemmatimonadetes; c__Gemm-2; o__; f__; g__; s__		0.0212709	0.00973236	0.00404133	0.00538677	0.0195864	0.00306373	0.00804221	0.0190138	0.0118234	0.00634759	0.0573744	0.00973583	0.0341971	0	0.0924499	0.0089662	0.00616189	0.00960984	0.0157316	0.00789983	0.038179	0.00864055	0.0699245	0.0123259	0.0105157	0.008344	0.00939534	0.0110381	0.0116564	0.00321958	0.0908896	0.0152495	0.0174952	0.00738885	0.0102866	0.00959262	0.0687278	0.00848789	-1.38953	0.164671	0.985682	0.698836	0.484654	0.99978	4.60352	4.15412e-06	0.000104236
795349	k__Bacteria; p__Planctomycetes; c__Planctomycetia; o__Pirellulales; f__Pirellulaceae; g__; s__		0.00111952	0	0.00134711	0	0.0032644	0	0.00643376	0.00316897	0.00591168	0.0031738	0.0146488	0	0.011399	0.00411879	0.0123267	0	0.00246475	0	0.00286029	0	0.0072722	0.00576037	0.0143027	0.00176084	0.00350525	0	0.00402658	0	0.00129515	0.00321958	0.0133661	0	0.00305471	0.000960061	0.00423448	0.00191247	0.0129352	0.0010297	0.616404	0.537628	0.985682	0.474834	0.634905	0.99978	1.93267	0.0532773	0.127695
584642	k__Bacteria; p__Actinobacteria; c__Thermoleophilia; o__Gaiellales; f__Gaiellaceae; g__; s__		0	0	0.00134711	0	0	0	0.00482532	0	0	0	0	0.00324528	0	0	0	0	0	0	0.00143014	0	0.00181805	0	0.00158919	0.00176084	0.00233683	0	0	0	0.0025903	0	0.00133661	0	0.000765884	0	0.00195049	0	0.000334153	0.00081132	0.962136	0.335981	0.985682	NA	NA	NA	-0.969285	0.332403	NA
269875	k__Bacteria; p__Proteobacteria; c__Deltaproteobacteria; o__Myxococcales; f__Haliangiaceae; g__; s__		0.0335856	0.0525547	0.0377191	0.035014	0.122415	0.0428922	0.0289519	0.00950691	0.0334995	0.0285642	0.0415049	0.0227169	0.0341971	0.0823757	0.0472522	0.0672465	0.0517598	0.0528541	0.0328933	0.0829482	0.0709039	0.0432028	0.0381406	0.0264126	0.0443998	0.0278133	0.0456345	0.0965837	0.0323788	0.022537	0.0922263	0.0631767	0.0582128	0.0515777	0.0369729	0.037001	0.0537951	0.058879	-1.51212	0.130504	0.985682	-0.519328	0.603532	0.99978	0.665911	0.505468	0.633715
639962	k__Bacteria; p__Nitrospirae; c__Nitrospira; o__Nitrospirales; f__Nitrospiraceae; g__; s__	aerobic_nitrite_oxidation;nitrification;	0	0	0	0	0	0	0	0	0	0	0	0	0.00759936	0	0	0	0	0	0	0	0	0	0	0	0	0	0	0	0	0	0.00133661	0	0	0	0	0	0.00223399	0	NA	NA	NA	NA	NA	NA	NA	NA	NA
4374731	k__Bacteria; p__Acidobacteria; c__Solibacteres; o__Solibacterales; f__Solibacteraceae; g__Candidatus Solibacter; s__		0	0	0	0	0.0016322	0	0.00321688	0	0	0	0	0	0.00379968	0	0	0	0	0	0.00143014	0	0	0	0	0	0	0	0	0	0	0.00321958	0	0	0.000510391	0	0.000643376	0.000643915	0.00094992	0	0.101783	0.918929	0.985682	NA	NA	NA	NA	NA	NA
4469253	k__Bacteria; p__Proteobacteria; c__Alphaproteobacteria; o__Rhizobiales; f__Rhizobiaceae; g__Agrobacterium; s__	aerobic_chemoheterotrophy;chemoheterotrophy;	0	0	0	0	0	0	0	0	0	0	0	0	0	0.00411879	0	0.0044831	0	0	0	0.00394992	0	0	0	0	0	0.00278133	0	0	0	0	0	0	0	0.000658319	0	0.000556266	0	0.00215047	NA	NA	NA	NA	NA	NA	NA	NA	NA
529067	k__Bacteria; p__Planctomycetes; c__Planctomycetia; o__Pirellulales; f__Pirellulaceae; g__; s__		0.0055976	0.036983	0.00673555	0.0134669	0.0065288	0.0245098	0.00804221	0.00633794	0.00788224	0.0126952	0.0195317	0.113585	0.00759936	0.0370691	0.0225989	0.0941451	0.00985902	0.0288295	0.00572058	0.0157997	0.00909025	0.0230415	0.0206595	0.0105651	0.00701049	0.0472826	0.00402658	0.0331144	0.0116564	0.0128783	0.00935629	0.187352	0.0072553	0.0237717	0.00772358	0.0224617	0.0147716	0.108038	0.149565	0.881108	0.985682	0.137999	0.890241	0.99978	1.13385	0.256857	0.386691
808033	k__Bacteria; p__Acidobacteria; c__Acidobacteria-6; o__CCU21; f__; g__; s__		0.00335856	0	0.00134711	0.00269339	0.0097932	0.0398284	0.00321688	0	0.00197056	0	0.0036622	0	0	0	0.00205444	0.0044831	0.00369713	0	0.00143014	0.00394992	0.00181805	0.00288018	0.00317839	0.00176084	0.00467366	0	0	0	0.00388546	0	0.0120295	0.00217851	0.00357403	0.00822532	0.00274931	0	0.00443654	0.0016654	-0.378633	0.704961	0.985682	-2.05824	0.039567	0.99978	0.66345	0.507042	0.635014
647292	k__Bacteria; p__Proteobacteria; c__Betaproteobacteria; o__; f__; g__; s__		0.0235099	0.00973236	0.00134711	0.00269339	0.0097932	0.0153186	0.00643376	0.00316897	0.00197056	0.0031738	0	0	0.00379968	0	0.00616333	0	0.00246475	0.00480492	0.00286029	0.00394992	0.0109083	0.00576037	0.00317839	0.0140867	0.00584208	0.0111253	0.00536877	0.00275953	0.0142467	0.00321958	0.00400984	0	0.00848059	0.00704326	0.00677237	0.00468944	0.00349321	0	-0.449129	0.653339	0.985682	-0.492146	0.622616	0.99978	-1.44138	0.149477	0.262305
2593582	k__Bacteria; p__Chloroflexi; c__Anaerolineae; o__SBR1031; f__A4b; g__; s__		0.00111952	0	0	0	0	0	0	0	0	0.0031738	0	0	0	0	0	0	0	0	0	0	0	0	0	0	0	0.00278133	0	0	0	0	0	0	0.000186587	0	0	0.00119103	0	0	NA	NA	NA	NA	NA	NA	NA	NA	NA
290799	k__Bacteria; p__Firmicutes; c__Bacilli; o__Bacillales; f__Bacillaceae; g__Bacillus; s__cereus	chitinolysis;fermentation;invertebrate_parasites;human_pathogens_pneumonia;human_pathogens_all;animal_parasites_or_symbionts;nitrate_respiration;nitrate_reduction;nitrogen_respiration;chemoheterotrophy;	0	0	0	0.0107735	0	0.00612745	0	0	0	0.00634759	0	0	0	0.00411879	0.00205444	0.0044831	0	0	0.00143014	0	0	0	0	0	0	0	0	0	0	0	0	0.00217851	0.000238357	0.00281683	0	0.00126952	0.000513611	0.0026951	NA	NA	NA	-0.543763	0.586605	0.99978	NA	NA	NA
244494	k__Bacteria; p__Actinobacteria; c__Actinobacteria; o__Actinomycetales; f__Pseudonocardiaceae; g__Pseudonocardia; s__	aerobic_chemoheterotrophy;chemoheterotrophy;	0	0.00194647	0	0	0	0	0	0	0	0	0	0	0	0	0	0.0044831	0	0	0	0	0	0	0	0	0	0	0	0	0	0	0	0	0	0.000324412	0	0	0	0.00112077	NA	NA	NA	NA	NA	NA	NA	NA	NA
288552	k__Bacteria; p__Actinobacteria; c__Actinobacteria; o__Actinomycetales; f__Microbacteriaceae; g__Agromyces; s__	aerobic_chemoheterotrophy;chemoheterotrophy;	0.00111952	0.00194647	0	0	0	0	0	0	0	0	0.00244147	0	0	0	0.00205444	0	0	0	0	0.00394992	0	0	0	0.00176084	0	0	0	0	0.00129515	0	0	0	0.000186587	0.000982731	0.00025903	0	0.00112398	0	NA	NA	NA	NA	NA	NA	0.582012	0.560559	NA
4397941	k__Bacteria; p__Acidobacteria; c__Solibacteres; o__Solibacterales; f__Solibacteraceae; g__Candidatus Solibacter; s__		0	0	0.00134711	0.00269339	0	0	0.00160844	0	0.00394112	0	0	0	0	0.00411879	0	0	0	0	0	0	0.0036361	0	0	0.00176084	0.00116842	0.00556266	0	0.00275953	0	0.00643915	0	0.00435701	0.000830535	0.000448898	0.0013436	0.00295227	0	0.00211895	0.363474	0.716251	0.985682	1.14918	0.250481	0.99978	-0.807282	0.419504	NA
335484	k__Bacteria; p__Proteobacteria; c__Betaproteobacteria; o__Rhodocyclales; f__Rhodocyclaceae; g__Uliginosibacterium; s__		0	0	0	0	0.0179542	0.00306373	0.00482532	0	0.00394112	0	0	0	0	0	0	0	0.00123238	0	0.00286029	0	0.00181805	0	0.00158919	0	0	0.00278133	0	0	0.0025903	0	0	0	0.00397749	0.000510621	0.00227135	0.000556266	0	0	-0.761449	0.446389	0.985682	NA	NA	NA	-1.28143	0.200041	NA
4407334	k__Bacteria; p__Planctomycetes; c__Phycisphaerae; o__WD2101; f__; g__; s__		0	0	0.00134711	0	0	0	0	0	0	0	0	0	0	0	0	0	0	0	0.00143014	0	0	0	0	0	0	0	0	0	0.00129515	0	0	0	0.000462876	0	0.00025903	0	0	0	-0.174221	0.861691	0.985682	NA	NA	NA	NA	NA	NA
1111294	k__Bacteria; p__Proteobacteria; c__Gammaproteobacteria; o__Enterobacteriales; f__Enterobacteriaceae; g__; s__		0	0	0	0	0	0	0	0	0	0	0	0	0	0	0	0	0	0	0	0	0	0	0	0	0	0	0	0	0.00129515	0	0	0.00217851	0	0	0.00025903	0	0	0.000544627	NA	NA	NA	NA	NA	NA	NA	NA	NA
982540	k__Bacteria; p__Bacteroidetes; c__Sphingobacteriia; o__Sphingobacteriales; f__Sphingobacteriaceae; g__; s__		0	0	0	0	0	0	0	0	0	0	0	0	0	0	0	0	0	0	0	0	0	0	0	0	0	0.00278133	0	0	0	0.00321958	0	0	0	0	0	0.00120018	0	0	NA	NA	NA	NA	NA	NA	NA	NA	NA
142247	k__Bacteria; p__Bacteroidetes; c__Cytophagia; o__Cytophagales; f__Cytophagaceae; g__; s__		0.00111952	0	0.00404133	0	0.0212186	0.0153186	0.00804221	0	0.00394112	0.0031738	0.00244147	0.00649056	0.00379968	0.00411879	0.00410889	0.0089662	0.00246475	0	0.00286029	0	0	0.00288018	0	0.0211301	0.00116842	0	0.00402658	0	0.00518061	0	0	0.00435701	0.00528408	0.00303314	0.00447178	0.000634759	0.00258751	0.00598314	-0.261416	0.793772	0.985682	-0.806011	0.420236	0.99978	-1.05695	0.290534	0.421793
4374558	k__Bacteria; p__Planctomycetes; c__Planctomycetia; o__Pirellulales; f__Pirellulaceae; g__; s__		0	0.00194647	0	0	0	0	0.00160844	0.00316897	0	0	0.00244147	0.00324528	0	0	0.00410889	0.0044831	0	0	0	0.00394992	0	0	0	0	0	0	0.00134219	0	0.00129515	0	0.00133661	0	0	0.000982731	0.000849157	0.000633794	0.00197174	0.00193209	0.841639	0.39999	0.985682	-0.0459408	0.963357	0.99978	0.583733	0.5594	NA
3352044	k__Bacteria; p__Proteobacteria; c__Gammaproteobacteria; o__Xanthomonadales; f__Xanthomonadaceae; g__Thermomonas; s__	aerobic_chemoheterotrophy;ureolysis;chemoheterotrophy;	0.00111952	0	0	0	0	0	0	0	0	0.0031738	0	0	0	0	0	0.0044831	0	0	0	0	0	0	0	0	0	0	0	0	0	0	0	0	0.000186587	0	0	0.000634759	0	0.00112077	NA	NA	NA	NA	NA	NA	NA	NA	NA
149523	k__Bacteria; p__Proteobacteria; c__Deltaproteobacteria; o__Desulfuromonadales; f__Geobacteraceae; g__Geobacter; s__	iron_respiration;	0	0	0	0	0	0	0	0	0	0	0	0	0	0	0	0	0.00123238	0	0	0	0	0	0	0	0	0	0	0	0.00129515	0	0	0	0.000205396	0	0.00025903	0	0	0	NA	NA	NA	NA	NA	NA	NA	NA	NA
4434889	k__Bacteria; p__Acidobacteria; c__Sva0725; o__Sva0725; f__; g__; s__		0	0.00194647	0	0	0.0016322	0	0	0.0221828	0	0	0.00122073	0	0	0	0.00205444	0	0.00123238	0	0	0	0.00181805	0	0	0	0.00233683	0	0	0	0	0	0.00267322	0.00217851	0.000780438	0.000324412	0.000467366	0.00443656	0.0014871	0.000544627	-0.126132	0.899628	0.985682	NA	NA	NA	0.60715	0.543751	NA
4350694	k__Bacteria; p__Verrucomicrobia; c__[Spartobacteria]; o__[Chthoniobacterales]; f__[Chthoniobacteraceae]; g__Candidatus Xiphinematobacter; s__	animal_parasites_or_symbionts;	0.00335856	0	0.00404133	0	0.0016322	0	0.00321688	0	0.00197056	0.0031738	0.00122073	0	0	0	0	0.0044831	0	0	0.00286029	0	0	0	0	0.00176084	0.00467366	0	0.00536877	0.00551907	0.00129515	0	0.00133661	0	0.00198206	0	0.003305	0.00173857	0.000639336	0.00112077	0.724537	0.468736	0.985682	NA	NA	NA	-1.3659	0.171972	NA
333628	k__Bacteria; p__Proteobacteria; c__Gammaproteobacteria; o__Xanthomonadales; f__Xanthomonadaceae; g__; s__		0.00223904	0.00389294	0.00134711	0	0.0016322	0.00306373	0	0.00316897	0	0	0.00122073	0	0	0	0.00205444	0.0044831	0	0	0	0	0.0036361	0	0.00317839	0.00528253	0.00116842	0	0.00268438	0.00275953	0	0	0.00400984	0	0.00147574	0.00115944	0.00077056	0.0011857	0.00182125	0.00112077	-0.43675	0.662293	0.985682	0.0263208	0.979001	0.99978	0.583074	0.559843	NA
3334378	k__Bacteria; p__Actinobacteria; c__Thermoleophilia; o__Gaiellales; f__Gaiellaceae; g__; s__		0	0	0.00134711	0	0	0	0	0	0	0	0.0036622	0	0	0	0.00205444	0	0	0	0	0	0	0	0.00794597	0	0	0	0.00134219	0	0.00129515	0	0.00534645	0	0.000224518	0	0.000527469	0	0.00276577	0	0.334373	0.738098	0.985682	NA	NA	NA	1.25984	0.207729	NA
4444621	k__Bacteria; p__Bacteroidetes; c__Sphingobacteriia; o__Sphingobacteriales; f__; g__; s__		0.00111952	0	0	0	0	0	0	0	0	0	0	0	0	0	0	0	0.00123238	0	0	0	0.00181805	0	0	0	0	0	0.00134219	0	0	0	0	0.00217851	0.000694991	0	0.000268438	0	0	0.000544627	-0.378895	0.704766	0.985682	NA	NA	NA	NA	NA	NA
3334374	k__Bacteria; p__Actinobacteria; c__Thermoleophilia; o__Gaiellales; f__Gaiellaceae; g__; s__		0.00335856	0.00194647	0.00269422	0.00538677	0.0032644	0.00306373	0.00482532	0	0.00788224	0.0031738	0.0158695	0	0.0341971	0	0.0246533	0.0044831	0.00246475	0	0.00429043	0	0.00181805	0	0.041319	0.00176084	0.00116842	0	0.00536877	0	0.00388546	0.00321958	0.00668306	0	0.00298174	0.00173283	0.00462604	0.00127867	0.0203508	0.00112077	0.651751	0.514562	0.985682	-0.181517	0.855961	0.99978	2.4429	0.0145699	0.0527661
3334375	k__Bacteria; p__Actinobacteria; c__Thermoleophilia; o__Gaiellales; f__Gaiellaceae; g__; s__		0.0123147	0.00778589	0.0269422	0.0134669	0.0179542	0.00306373	0.0176929	0.00316897	0.0197056	0	0.0476086	0.0129811	0.0341971	0.00411879	0.00205444	0.0089662	0.0147885	0.00480492	0.0171617	0	0.0236346	0.00288018	0.049265	0.022891	0.0327156	0.00556266	0.0201329	0.0082786	0.0271982	0.00965873	0.0574743	0.00217851	0.0187993	0.00533361	0.023489	0.00533379	0.0353336	0.00706115	0.858722	0.390494	0.985682	0.0382866	0.969459	0.99978	0.600922	0.547892	0.670509
3334371	k__Bacteria; p__Actinobacteria; c__Thermoleophilia; o__Gaiellales; f__Gaiellaceae; g__; s__		0.00111952	0	0	0	0	0	0	0	0	0	0	0	0	0	0	0	0	0	0	0	0	0	0	0	0.00116842	0	0	0	0	0	0	0	0.000186587	0	0.000233683	0	0	0	NA	NA	NA	NA	NA	NA	NA	NA	NA
3334372	k__Bacteria; p__Actinobacteria; c__Thermoleophilia; o__Gaiellales; f__Gaiellaceae; g__; s__		0.00223904	0	0.00269422	0	0	0	0	0	0	0	0	0	0	0	0	0	0	0	0	0	0	0	0	0	0.00116842	0	0.00134219	0	0.0025903	0	0.00133661	0	0.00082221	0	0.00102018	0	0.000334153	0	0.162527	0.870891	0.985682	NA	NA	NA	-0.483048	0.629061	NA
823826	k__Bacteria; p__Bacteroidetes; c__[Saprospirae]; o__[Saprospirales]; f__Chitinophagaceae; g__; s__		0	0	0	0	0	0	0	0	0.00197056	0	0	0	0	0	0	0	0	0.00480492	0	0	0	0	0	0	0	0	0	0	0	0	0	0	0	0.00080082	0.000394112	0	0	0	NA	NA	NA	NA	NA	NA	NA	NA	NA
243871	k__Bacteria; p__Proteobacteria; c__Alphaproteobacteria; o__; f__; g__; s__		0	0	0	0	0	0	0.00321688	0	0	0	0	0	0.00379968	0	0.00205444	0	0.00123238	0.00960984	0	0	0	0	0.00158919	0	0.00116842	0	0	0	0	0	0	0	0.000205396	0.00160164	0.00087706	0	0.00146353	0	0.58783	0.556646	0.985682	NA	NA	NA	-0.0209286	0.983303	NA
257631	k__Bacteria; p__Actinobacteria; c__Acidimicrobiia; o__Acidimicrobiales; f__; g__; s__		0	0	0.00538844	0.00269339	0	0	0.00160844	0	0	0	0	0	0	0	0	0	0	0	0	0.00394992	0	0	0	0	0	0.00278133	0	0	0	0	0	0	0.000898073	0.00110722	0.000321688	0.000556266	0	0	NA	NA	NA	-0.0559099	0.955414	0.99978	NA	NA	NA
818813	k__Bacteria; p__Verrucomicrobia; c__[Spartobacteria]; o__[Chthoniobacterales]; f__[Chthoniobacteraceae]; g__DA101; s__		0	0	0.00134711	0	0	0	0	0	0	0	0	0	0	0	0	0	0	0	0	0	0	0	0	0	0.00116842	0	0	0	0	0	0	0	0.000224518	0	0.000233683	0	0	0	NA	NA	NA	NA	NA	NA	NA	NA	NA
243874	k__Bacteria; p__Proteobacteria; c__Deltaproteobacteria; o__[Entotheonellales]; f__[Entotheonellaceae]; g__; s__		0	0.00194647	0	0	0	0.00306373	0	0.00316897	0	0	0	0	0	0	0	0	0	0.00480492	0	0	0	0	0.00476758	0	0	0	0	0	0	0	0	0	0	0.00163585	0	0.000633794	0	0	NA	NA	NA	-0.260686	0.794334	0.99978	NA	NA	NA
4302179	k__Bacteria; p__Proteobacteria; c__Alphaproteobacteria; o__Rhizobiales; f__Hyphomicrobiaceae; g__Rhodoplanes; s__	nitrate_denitrification;nitrite_denitrification;nitrous_oxide_denitrification;denitrification;nitrite_respiration;aerobic_chemoheterotrophy;nitrate_respiration;nitrate_reduction;nitrogen_respiration;anoxygenic_photoautotrophy_S_oxidizing;anoxygenic_photoautotrophy;photoautotrophy;photoheterotrophy;phototrophy;chemoheterotrophy;	0	0	0.00134711	0.00538677	0	0	0	0	0	0	0.00244147	0.00324528	0	0	0	0	0	0	0	0	0.00181805	0	0	0	0	0	0	0	0.00129515	0.00321958	0	0	0.000527527	0.000897795	0.00025903	0.000643915	0.000610366	0.00081132	-0.174221	0.861691	0.985682	NA	NA	NA	NA	NA	NA
574749	k__Bacteria; p__Proteobacteria; c__Alphaproteobacteria; o__Rhizobiales; f__Rhizobiaceae; g__Agrobacterium; s__	aerobic_chemoheterotrophy;chemoheterotrophy;	0.00111952	0.00194647	0	0	0	0.0245098	0.00160844	0.00950691	0	0	0.00244147	0.0129811	0	0	0.00410889	0.0044831	0	0.00960984	0.00143014	0.00394992	0	0	0	0	0.00233683	0.008344	0.00134219	0.00275953	0	0	0	0.0152495	0.000424944	0.00666934	0.00105749	0.00412209	0.00163759	0.00817844	0.576895	0.564011	0.985682	-0.347869	0.727938	0.99978	0.227776	0.819821	NA
156895	k__Bacteria; p__Gemmatimonadetes; c__Gemmatimonadetes; o__; f__; g__; s__		0	0	0.00404133	0.00269339	0	0	0.00643376	0	0.00591168	0	0	0	0	0	0	0.0044831	0	0	0	0.00394992	0	0	0	0	0.00116842	0.00278133	0.00134219	0	0.00129515	0	0.00133661	0	0.000673555	0.00110722	0.00323024	0.000556266	0.000334153	0.00112077	1.47689	0.139706	0.985682	-0.0559099	0.955414	0.99978	-1.41757	0.156316	NA
2296710	k__Bacteria; p__Proteobacteria; c__Alphaproteobacteria; o__Rhizobiales; f__Hyphomicrobiaceae; g__Hyphomicrobium; s__	aerobic_chemoheterotrophy;chemoheterotrophy;	0	0	0	0	0.0016322	0	0.00160844	0	0	0	0	0	0	0	0	0	0	0	0	0	0	0	0	0	0	0	0	0	0	0	0	0.00217851	0.000272033	0	0.000321688	0	0	0.000544627	NA	NA	NA	NA	NA	NA	NA	NA	NA
4432483	k__Bacteria; p__Proteobacteria; c__Deltaproteobacteria; o__Myxococcales; f__Haliangiaceae; g__Haliangium; s__	predatory_or_exoparasitic;	0	0	0	0	0.0016322	0	0	0	0	0	0.00122073	0.00973583	0	0.00411879	0	0	0	0	0	0	0	0	0.00317839	0	0	0.00278133	0	0	0	0	0	0.013071	0.000272033	0	0	0.000556266	0.000305183	0.00673142	NA	NA	NA	NA	NA	NA	NA	NA	NA
518990	k__Bacteria; p__TM6; c__SJA-4; o__; f__; g__; s__		0	0.00389294	0.00134711	0	0	0	0.00160844	0	0	0	0	0	0	0.00411879	0	0	0.00123238	0	0	0	0	0	0	0	0	0	0	0	0	0	0	0	0.000429914	0.000648824	0.000321688	0	0	0.0010297	-0.166447	0.867805	0.985682	NA	NA	NA	NA	NA	NA
1104771	k__Bacteria; p__Verrucomicrobia; c__Verrucomicrobiae; o__Verrucomicrobiales; f__Verrucomicrobiaceae; g__; s__	aerobic_chemoheterotrophy;chemoheterotrophy;	0	0	0	0	0	0	0	0	0	0	0	0	0	0	0	0	0.00123238	0	0.00143014	0	0	0	0	0	0.00116842	0.00278133	0.00134219	0	0	0	0	0	0.000443754	0	0.000502121	0.000556266	0	0	0.100303	0.920104	0.985682	NA	NA	NA	NA	NA	NA
813921	k__Bacteria; p__Bacteroidetes; c__Cytophagia; o__Cytophagales; f__Cytophagaceae; g__; s__		0	0	0	0	0	0	0	0	0	0	0.00122073	0.00324528	0	0	0	0	0	0	0	0	0	0	0	0	0	0	0	0	0	0	0	0	0	0	0	0	0.000305183	0.00081132	NA	NA	NA	NA	NA	NA	NA	NA	NA
219626	k__Bacteria; p__Verrucomicrobia; c__[Pedosphaerae]; o__[Pedosphaerales]; f__; g__; s__		0.00111952	0	0.00134711	0	0	0	0.00160844	0	0	0	0	0	0.011399	0	0	0	0.00123238	0	0.00143014	0	0.00181805	0.00288018	0.00158919	0.00176084	0.00116842	0	0	0	0	0	0.00133661	0	0.00115787	0.000480031	0.000555371	0	0.00318391	0	-0.507393	0.611879	0.985682	NA	NA	NA	0.658932	0.50994	NA
273647	k__Bacteria; p__Proteobacteria; c__Alphaproteobacteria; o__Rhodospirillales; f__Acetobacteraceae; g__; s__		0	0	0	0	0	0	0	0	0	0	0	0	0	0	0	0	0	0	0	0	0	0	0	0	0	0	0	0	0.00129515	0	0	0.00435701	0	0	0.00025903	0	0	0.00108925	NA	NA	NA	NA	NA	NA	NA	NA	NA
1140307	k__Bacteria; p__Planctomycetes; c__Phycisphaerae; o__WD2101; f__; g__; s__		0.0055976	0.00389294	0	0	0.0048966	0	0.00965065	0	0.00197056	0	0.0036622	0.00649056	0.00379968	0	0.00616333	0.0044831	0.00739426	0	0.00286029	0	0.00181805	0.00288018	0.00476758	0.00176084	0.00584208	0.00556266	0.00134219	0.00551907	0.00388546	0.00643915	0.00133661	0	0.00376113	0.00112885	0.00453819	0.00350418	0.00374046	0.00274341	0.276065	0.782498	0.985682	0.936676	0.348925	0.99978	-0.611891	0.54061	0.664125
245124	k__Bacteria; p__Nitrospirae; c__Nitrospira; o__Nitrospirales; f__0319-6A21; g__; s__	aerobic_nitrite_oxidation;nitrification;	0	0	0	0	0	0	0	0	0	0	0	0.00324528	0	0	0	0.0044831	0	0	0	0	0	0	0.00476758	0	0.00233683	0	0	0	0.00388546	0	0.00133661	0	0	0	0.00124446	0	0.000334153	0.00193209	NA	NA	NA	NA	NA	NA	-0.625594	0.531581	NA
3801733	k__Bacteria; p__Actinobacteria; c__Thermoleophilia; o__Gaiellales; f__Gaiellaceae; g__; s__		0	0.00389294	0.00269422	0.00269339	0.0065288	0	0.00160844	0	0	0	0.0109866	0	0.00379968	0	0.00616333	0	0.00369713	0	0	0	0.00181805	0.00288018	0.00476758	0.00528253	0.00116842	0	0	0	0.00777091	0.00321958	0.00534645	0	0.00245637	0.00157775	0.00210955	0.000643915	0.00657401	0	-0.0426436	0.965986	0.993073	-0.442745	0.65795	0.99978	1.37877	0.167966	0.28543
238766	k__Bacteria; p__Chloroflexi; c__Chloroflexi; o__[Roseiflexales]; f__[Kouleothrixaceae]; g__; s__		0.00111952	0.00389294	0	0	0	0	0.00160844	0.00633794	0.00197056	0	0	0	0	0	0	0	0	0	0.00286029	0.00394992	0.00181805	0.00576037	0	0	0.00233683	0.00278133	0.00402658	0.00551907	0.0025903	0.00321958	0.00133661	0.00217851	0.00096631	0.0022672	0.00250654	0.00357158	0.000334153	0.000544627	1.12835	0.259172	0.985682	0.551232	0.581475	0.99978	-1.24939	0.211523	NA
114396	k__Bacteria; p__Proteobacteria; c__Alphaproteobacteria; o__Rhizobiales; f__Hyphomicrobiaceae; g__Rhodoplanes; s__	nitrate_denitrification;nitrite_denitrification;nitrous_oxide_denitrification;denitrification;nitrite_respiration;aerobic_chemoheterotrophy;nitrate_respiration;nitrate_reduction;nitrogen_respiration;anoxygenic_photoautotrophy_S_oxidizing;anoxygenic_photoautotrophy;photoautotrophy;photoheterotrophy;phototrophy;chemoheterotrophy;	0	0	0.00134711	0	0	0	0	0	0	0	0	0	0	0	0	0	0	0	0	0	0	0	0	0	0	0	0	0	0	0	0	0.00435701	0.000224518	0	0	0	0	0.00108925	NA	NA	NA	NA	NA	NA	NA	NA	NA
224494	k__Bacteria; p__Actinobacteria; c__Actinobacteria; o__Actinomycetales; f__Frankiaceae; g__; s__		0	0	0.00134711	0	0	0	0	0	0	0	0	0	0	0	0	0	0	0	0	0	0	0.00288018	0	0	0.00116842	0	0	0.00275953	0	0	0	0	0.000224518	0.000480031	0.000233683	0.000551907	0	0	NA	NA	NA	NA	NA	NA	NA	NA	NA
793575	k__Bacteria; p__Proteobacteria; c__Alphaproteobacteria; o__Rhizobiales; f__Hyphomicrobiaceae; g__Hyphomicrobium; s__sulfonivorans	aerobic_chemoheterotrophy;chemoheterotrophy;	0	0	0	0	0	0	0.00160844	0	0	0	0	0	0	0	0.00205444	0	0	0	0	0.00394992	0	0	0	0	0	0	0	0	0	0	0	0	0	0.000658319	0.000321688	0	0.000513611	0	NA	NA	NA	NA	NA	NA	NA	NA	NA
154804	k__Bacteria; p__Actinobacteria; c__Acidimicrobiia; o__Acidimicrobiales; f__; g__; s__		0.00447808	0.00973236	0.00673555	0.00538677	0.0016322	0.00919118	0	0.00316897	0	0	0.00610366	0.00324528	0	0	0	0.0089662	0	0	0	0	0.0072722	0.00288018	0.0111244	0	0.00350525	0.00556266	0.00268438	0.0082786	0.00388546	0.00643915	0.00534645	0.00217851	0.003353	0.00453175	0.00201502	0.00468988	0.00286253	0.0035975	-0.58986	0.555285	0.985682	0.0164864	0.986846	0.99978	0.408933	0.682589	0.78206
1025830	k__Bacteria; p__Proteobacteria; c__Deltaproteobacteria; o__Myxococcales; f__; g__; s__		0.00447808	0.0155718	0	0.00538677	0.0016322	0	0.00160844	0.00316897	0.00197056	0	0.00122073	0.0162264	0.00379968	0.00411879	0.00410889	0.0044831	0.00246475	0	0.00143014	0	0.00181805	0	0.00158919	0	0	0.016688	0	0.00275953	0	0	0	0.00217851	0.00197054	0.00349309	0.0007158	0.0045233	0.00228232	0.0067517	-1.12832	0.259185	0.985682	0.219732	0.82608	0.99978	0.60805	0.543154	NA
160791	k__Bacteria; p__Chloroflexi; c__Ktedonobacteria; o__Ktedonobacterales; f__Ktedonobacteraceae; g__; s__		0	0	0	0	0	0	0	0	0	0	0	0	0	0	0.00205444	0	0	0	0	0	0	0	0.00158919	0	0	0	0	0	0	0	0	0	0	0	0	0	0.000513611	0	NA	NA	NA	NA	NA	NA	NA	NA	NA
570086	k__Bacteria; p__Bacteroidetes; c__Flavobacteriia; o__Flavobacteriales; f__Cryomorphaceae; g__Fluviicola; s__		0	0	0	0	0	0	0.00160844	0	0.00197056	0	0.00122073	0	0	0.00411879	0	0	0	0	0	0	0	0	0	0	0	0.00278133	0	0	0	0	0	0	0	0	0.0007158	0.000556266	0.000305183	0.0010297	NA	NA	NA	NA	NA	NA	-0.163382	0.870218	NA
4453470	k__Bacteria; p__Proteobacteria; c__Alphaproteobacteria; o__Rhodospirillales; f__Rhodospirillaceae; g__; s__		0	0	0.00134711	0	0	0	0.00804221	0	0	0	0	0	0	0	0	0	0.00492951	0	0.00143014	0	0	0	0	0	0.00233683	0	0	0	0	0	0	0	0.00128446	0	0.00207581	0	0	0	0.416571	0.676992	0.985682	NA	NA	NA	NA	NA	NA
207374	k__Bacteria; p__Proteobacteria; c__Alphaproteobacteria; o__Rhizobiales; f__Hyphomicrobiaceae; g__Rhodoplanes; s__	nitrate_denitrification;nitrite_denitrification;nitrous_oxide_denitrification;denitrification;nitrite_respiration;aerobic_chemoheterotrophy;nitrate_respiration;nitrate_reduction;nitrogen_respiration;anoxygenic_photoautotrophy_S_oxidizing;anoxygenic_photoautotrophy;photoautotrophy;photoheterotrophy;phototrophy;chemoheterotrophy;	0.00447808	0.00194647	0.00538844	0.00808016	0.0016322	0.00306373	0.00804221	0	0	0.00634759	0.00122073	0	0	0	0	0	0.00862664	0	0.00286029	0.00394992	0.00545415	0	0	0.00176084	0.00467366	0.00278133	0.00402658	0.00551907	0.00388546	0.00321958	0	0	0.00473997	0.00284004	0.00412558	0.00357351	0.000305183	0	-0.279198	0.780093	0.985682	0.352762	0.724267	0.99978	-1.90606	0.056643	0.133119
73544	k__Bacteria; p__Actinobacteria; c__Actinobacteria; o__Actinomycetales; f__Frankiaceae; g__; s__		0.00111952	0.00194647	0.00134711	0.0107735	0	0	0	0.00316897	0.00197056	0	0.00122073	0	0	0	0	0	0.00739426	0	0.00143014	0	0.00181805	0.00864055	0.00317839	0	0.00116842	0.00278133	0.00268438	0.0220763	0.0025903	0.00643915	0	0.00217851	0.00218485	0.00356009	0.00168273	0.00689314	0.000305183	0.000544627	-0.370489	0.711018	0.985682	0.936553	0.348988	0.99978	-0.833467	0.404581	NA
736261	k__Bacteria; p__Actinobacteria; c__Actinobacteria; o__Actinomycetales; f__Actinosynnemataceae		0.00783664	0.114842	0.0107769	0.140056	0.0097932	0.0245098	0.0112591	0.0348587	0.0118234	0.0190428	0.018311	0.0843772	0.0189984	0.0617818	0.0143811	0.0986282	0.0110914	0.105708	0.0214522	0.118497	0.0072722	0.201613	0.00635677	0.0123259	0.0105157	0.108472	0.0187907	0.364259	0.0220176	0.109466	0.0133661	0.0457486	0.0113704	0.117538	0.0148813	0.127219	0.0162642	0.072634	0.808016	0.419082	0.985682	0.402502	0.687315	0.99978	-0.323171	0.746565	0.829543
114170	k__Bacteria; p__Proteobacteria; c__Deltaproteobacteria; o__Myxococcales; f__; g__; s__		0.00895616	0.0136253	0.0134711	0.00538677	0.0097932	0.0122549	0.00965065	0.00316897	0.00394112	0.0190428	0.0109866	0.0129811	0.00759936	0.00823757	0.00821777	0.0089662	0.0234152	0.00480492	0.0371838	0	0.0109083	0.0115207	0.00476758	0.0598686	0.0257051	0.00556266	0.0416079	0.00551907	0.0181321	0.0160979	0.00668306	0.00435701	0.0172879	0.00793211	0.0198074	0.00987827	0.0083717	0.00863547	0.443277	0.657565	0.985682	0.37528	0.707453	0.99978	-2.19122	0.0284361	0.0828146
312655	k__Bacteria; p__Proteobacteria; c__Alphaproteobacteria; o__Ellin329; f__; g__; s__		0.00895616	0.00194647	0.00269422	0.00269339	0.0016322	0.00306373	0.0128675	0.00316897	0.00197056	0.0031738	0.0036622	0	0	0.00823757	0	0	0.00123238	0	0.00143014	0.00394992	0.00181805	0	0.00476758	0.00176084	0.00116842	0	0.00268438	0	0.00777091	0	0	0.00435701	0.00296053	0.00194225	0.00529236	0.00126855	0.00091555	0.00314865	0.833341	0.404653	0.985682	-0.18325	0.854602	0.99978	-1.73993	0.0818711	0.171295
132722	k__Bacteria; p__Verrucomicrobia; c__[Pedosphaerae]; o__[Pedosphaerales]; f__; g__; s__		0	0	0	0	0	0	0.00160844	0	0	0	0	0	0	0	0	0	0	0	0	0	0	0	0	0.00176084	0	0	0	0	0.00129515	0	0	0	0	0	0.000580719	0	0	0	NA	NA	NA	NA	NA	NA	NA	NA	NA
1131914	k__Bacteria; p__Proteobacteria; c__Gammaproteobacteria; o__Xanthomonadales; f__Sinobacteraceae; g__; s__		0	0	0	0	0	0	0	0	0	0	0	0	0	0	0	0	0	0	0	0	0	0	0	0	0.00116842	0	0	0	0	0.00643915	0.00133661	0.00435701	0	0	0.000233683	0.00128783	0.000334153	0.00108925	NA	NA	NA	NA	NA	NA	NA	NA	NA
308393	k__Bacteria; p__Proteobacteria; c__Alphaproteobacteria; o__Rhizobiales; f__; g__; s__		0	0	0	0	0	0.00306373	0	0.00316897	0	0	0.00122073	0	0	0	0	0	0	0	0	0	0	0	0.00158919	0	0	0	0.00134219	0	0	0	0.00133661	0	0	0.000510621	0.000268438	0.000633794	0.000639336	0	NA	NA	NA	NA	NA	NA	0.3308	0.740795	NA
4301261	k__Bacteria; p__Proteobacteria; c__Betaproteobacteria; o__; f__; g__; s__		0.00895616	0.00583942	0.00269422	0.00269339	0.057127	0.00306373	0.00160844	0.00316897	0.00197056	0.0031738	0.00976586	0.0129811	0.0151987	0.00411879	0.00616333	0	0.00862664	0	0.00143014	0.00394992	0	0	0.0174811	0.00528253	0	0	0.00134219	0.00551907	0.00388546	0.00321958	0.0200492	0.00435701	0.013139	0.00259107	0.00176133	0.00301628	0.0127943	0.00536423	-2.71105	0.00670696	0.985682	0.177693	0.858964	0.99978	2.79108	0.00525327	0.025814
4301260	k__Bacteria; p__Planctomycetes; c__OM190; o__CL500-15; f__; g__; s__		0	0	0	0	0	0	0	0	0	0	0	0	0	0	0.00410889	0	0	0	0	0	0	0	0	0	0	0	0	0	0	0	0	0	0	0	0	0	0.00102722	0	NA	NA	NA	NA	NA	NA	NA	NA	NA
278332	k__Bacteria; p__Verrucomicrobia; c__Verruco-5; o__LD1-PB3; f__; g__; s__		0	0	0	0	0.0032644	0	0	0	0	0	0	0	0	0	0	0	0	0	0	0	0	0	0	0	0	0	0	0	0	0	0.00133661	0	0.000544067	0	0	0	0.000334153	0	NA	NA	NA	NA	NA	NA	NA	NA	NA
580850	k__Bacteria; p__Actinobacteria; c__Actinobacteria; o__Actinomycetales; f__Micromonosporaceae; g__; s__		0.0179123	0.0116788	0.00538844	0.0296272	0.0048966	0.00612745	0.00482532	0.00633794	0	0.00634759	0.00976586	0.0227169	0.00379968	0.0617818	0.00205444	0.0134493	0.00739426	0.00480492	0.00143014	0.0157997	0.0109083	0.0259217	0.00476758	0.00176084	0.00467366	0.00278133	0.00939534	0.0110381	0.0129515	0.00643915	0.00534645	0.00435701	0.00798834	0.01566	0.00636917	0.00658883	0.00524161	0.0255763	-0.425427	0.670525	0.985682	-1.60444	0.108616	0.99978	-0.54813	0.583603	0.700878
770140	k__Bacteria; p__Actinobacteria; c__Actinobacteria; o__Actinomycetales; f__Micromonosporaceae; g__Catellatospora; s__	aerobic_chemoheterotrophy;chemoheterotrophy;	0	0	0	0	0	0	0	0	0	0	0	0	0	0	0	0	0.00123238	0	0	0	0	0	0	0.00176084	0	0	0	0	0	0	0	0	0.000205396	0	0	0	0	0	NA	NA	NA	NA	NA	NA	NA	NA	NA
4307148	k__Bacteria; p__Planctomycetes; c__Planctomycetia; o__Pirellulales; f__Pirellulaceae; g__A17; s__		0.00783664	0.00389294	0.00404133	0.00269339	0.0212186	0.0153186	0.0225182	0.0158448	0.0197056	0.00952139	0.00854513	0.00324528	0	0.00411879	0.0143811	0.0044831	0.0110914	0.0240246	0.0171617	0	0.0036361	0.00864055	0.00635677	0.00176084	0.0128526	0.00556266	0.00268438	0	0.00777091	0	0.00801967	0	0.010831	0.00909502	0.0131063	0.00618578	0.00773648	0.00296179	0.31917	0.749598	0.985682	-0.317286	0.751027	0.99978	-1.14336	0.25289	0.3827
999038	k__Bacteria; p__Verrucomicrobia; c__[Pedosphaerae]; o__[Pedosphaerales]; f__Ellin515; g__; s__		0	0	0	0	0	0	0	0	0.00394112	0	0	0	0	0	0	0	0	0	0	0	0	0	0	0.00176084	0.00233683	0	0	0	0	0	0	0	0	0	0.00125559	0	0	0	NA	NA	NA	NA	NA	NA	NA	NA	NA
1146228	k__Bacteria; p__Proteobacteria; c__Alphaproteobacteria; o__Sphingomonadales; f__Sphingomonadaceae; g__Sphingomonas; s__suberifaciens	aerobic_chemoheterotrophy;chemoheterotrophy;	0	0.00389294	0.00134711	0.00269339	0	0.0490196	0	0	0.00394112	0.0031738	0.00488293	0.0551697	0.00379968	0.0288315	0	0.0672465	0.00246475	0.00480492	0.00143014	0.00394992	0.0036361	0.00576037	0.00794597	0	0.00233683	0.00556266	0.00134219	0.00275953	0.00388546	0.00321958	0.00267322	0.0370346	0.00147968	0.0116869	0.00230112	0.00294311	0.00283896	0.0470706	0.590331	0.554969	0.985682	-1.61244	0.106866	0.99978	0.113007	0.910025	0.941699
4343665	k__Bacteria; p__Proteobacteria; c__Gammaproteobacteria; o__Legionellales; f__Legionellaceae; g__Legionella; s__	aerobic_chemoheterotrophy;intracellular_parasites;chemoheterotrophy;	0	0	0	0	0	0	0	0	0	0	0	0	0	0	0	0	0	0	0.00143014	0	0	0	0	0	0	0	0	0	0.00129515	0	0	0	0.000238357	0	0.00025903	0	0	0	NA	NA	NA	NA	NA	NA	NA	NA	NA
151819	k__Bacteria; p__Bacteroidetes; c__Cytophagia; o__Cytophagales; f__Cytophagaceae; g__; s__		0	0	0	0.00269339	0	0	0	0	0	0	0	0	0	0	0	0	0	0	0	0	0	0	0	0	0	0.00278133	0	0	0	0	0	0	0	0.000448898	0	0.000556266	0	0	NA	NA	NA	NA	NA	NA	NA	NA	NA
562367	k__Bacteria; p__Actinobacteria; c__Acidimicrobiia; o__Acidimicrobiales; f__; g__; s__		0.00111952	0	0	0	0	0	0	0	0	0	0	0	0	0	0	0	0	0	0	0	0	0	0	0	0	0	0	0	0.0025903	0	0	0	0.000186587	0	0.000518061	0	0	0	NA	NA	NA	NA	NA	NA	NA	NA	NA
623920	k__Bacteria; p__Acidobacteria; c__Holophagae; o__Holophagales; f__Holophagaceae; g__; s__		0	0	0	0	0	0	0	0	0	0	0	0	0	0	0	0	0.00246475	0	0	0	0	0	0	0.00176084	0	0	0	0	0	0	0	0	0.000410792	0	0	0	0	0	NA	NA	NA	NA	NA	NA	NA	NA	NA
181641	k__Bacteria; p__Proteobacteria; c__Alphaproteobacteria; o__Rhodospirillales; f__Rhodospirillaceae; g__Inquilinus; s__		0.0212709	0.0622871	0.024248	0.172377	0.0375406	0.0245098	0.0305604	0.0507035	0.0216762	0.0190428	0.0134281	0.172	0.0151987	0.0370691	0.03698	0.0717296	0.0419008	0.153757	0.0314632	0.556938	0.0327249	0.192972	0.0222487	0.0176084	0.0584208	0.158536	0.0456345	0.110381	0.0453303	0.144881	0.0133661	0.0261421	0.0315247	0.193807	0.0403244	0.0967089	0.0197432	0.0767351	1.06372	0.287454	0.985682	-1.12331	0.261307	0.99978	-2.48486	0.0129601	0.0486192
369423	k__Bacteria; p__Actinobacteria; c__Actinobacteria; o__Actinomycetales; f__Microbacteriaceae; g__Agromyces; s__	aerobic_chemoheterotrophy;chemoheterotrophy;	0	0	0	0	0	0.00306373	0.00482532	0	0	0	0	0	0.00379968	0	0	0	0	0	0	0	0.00181805	0	0.00158919	0	0	0	0	0	0	0	0.00133661	0	0.000303008	0.000510621	0.000965065	0	0.00128407	0	NA	NA	NA	NA	NA	NA	-0.074148	0.940893	NA
830392	k__Bacteria; p__Proteobacteria; c__Gammaproteobacteria; o__Legionellales; f__Coxiellaceae; g__; s__	intracellular_parasites;	0	0	0	0	0.0016322	0	0	0	0	0	0	0	0	0	0	0	0	0	0	0	0.00181805	0	0	0	0	0	0	0.00275953	0	0	0	0	0.000575042	0	0	0.000551907	0	0	NA	NA	NA	NA	NA	NA	NA	NA	NA
205058	k__Bacteria; p__Proteobacteria; c__Betaproteobacteria; o__A21b; f__EB1003; g__; s__		0	0	0.00134711	0	0	0	0	0	0	0	0	0	0	0	0	0	0.00123238	0	0.00143014	0.00789983	0	0	0.00317839	0	0	0	0	0.00275953	0	0	0	0	0.000668272	0.00131664	0	0.000551907	0	0	-0.681342	0.495655	0.985682	NA	NA	NA	NA	NA	NA
155317	k__Bacteria; p__Proteobacteria; c__Gammaproteobacteria; o__Legionellales; f__; g__; s__	intracellular_parasites;	0	0	0	0	0	0	0	0	0	0.00634759	0	0	0	0	0	0	0	0	0	0	0	0	0	0	0.00116842	0	0	0	0.00129515	0	0	0	0	0	0.000492714	0.00126952	0	0	NA	NA	NA	NA	NA	NA	NA	NA	NA
877742	k__Bacteria; p__Proteobacteria; c__Alphaproteobacteria; o__Rhizobiales; f__Bradyrhizobiaceae; g__; s__		0.0100757	0.00194647	0.0134711	0.0107735	0.0097932	0.0122549	0.0160844	0.00950691	0.00591168	0.00952139	0.00122073	0.00649056	0	0.00411879	0.00205444	0.0044831	0.0160209	0.0336344	0.0114412	0.00789983	0.0036361	0.00864055	0.00476758	0.00528253	0.00701049	0.008344	0.00939534	0.0110381	0.0181321	0.0160979	0.00133661	0.00871403	0.0107397	0.012525	0.0113068	0.0109017	0.00115295	0.00595162	0.069979	0.94421	0.989654	0.192632	0.847247	0.99978	-3.19089	0.00141837	0.0102412
253326	k__Bacteria; p__Planctomycetes; c__Planctomycetia; o__Planctomycetales; f__Planctomycetaceae; g__Planctomyces; s__		0	0	0	0	0	0.00306373	0.00160844	0	0.00197056	0.00634759	0.00610366	0	0	0.00411879	0.0102722	0	0.00123238	0	0.00286029	0	0	0.00288018	0	0.00176084	0.00233683	0	0.00268438	0.00275953	0.0025903	0	0.0160393	0.00217851	0.000682111	0.000990652	0.0022381	0.00182143	0.00810381	0.00157432	1.16282	0.244901	0.985682	0.470411	0.638061	0.99978	1.86807	0.0617521	0.141045
1053703	k__Bacteria; p__Bacteroidetes; c__Sphingobacteriia; o__Sphingobacteriales; f__Sphingobacteriaceae; g__; s__		0	0	0	0	0	0	0	0.00633794	0	0.0031738	0	0	0	0	0	0	0	0.00480492	0	0.00394992	0	0.00288018	0	0	0	0	0	0	0	0	0.00133661	0	0	0.00193917	0	0.00190235	0.000334153	0	NA	NA	NA	0.254461	0.79914	0.99978	NA	NA	NA
633998	k__Bacteria; p__Proteobacteria; c__Gammaproteobacteria; o__Legionellales; f__Coxiellaceae; g__Aquicella; s__	intracellular_parasites;	0	0.00583942	0	0	0	0.00306373	0.00160844	0.00633794	0	0.0126952	0	0.00324528	0	0	0	0.0089662	0.00123238	0	0.00143014	0	0	0.00864055	0	0.00176084	0.00116842	0.00278133	0	0.00275953	0.00129515	0	0.00133661	0.00217851	0.000443754	0.00292395	0.000814402	0.0049148	0.000334153	0.0035975	0.352162	0.724717	0.985682	0.588727	0.556045	0.99978	-0.318006	0.75048	NA
1725261	k__Bacteria; p__Proteobacteria; c__Deltaproteobacteria; o__Desulfuromonadales; f__Geobacteraceae; g__Geobacter; s__	iron_respiration;	0.00447808	0.00389294	0.00134711	0	0.0261152	0	0	0.00316897	0.00197056	0	0	0	0	0	0.00205444	0	0.00123238	0.00480492	0.00143014	0	0.00909025	0	0	0	0	0	0.00134219	0	0.0025903	0	0	0	0.00728219	0.00144964	0.00118061	0.000633794	0.000513611	0	-2.33421	0.0195847	0.985682	-0.249234	0.80318	0.99978	-0.481349	0.630269	NA
763169	k__Bacteria; p__Proteobacteria; c__Gammaproteobacteria; o__; f__; g__; s__		0.00111952	0	0	0.00269339	0.0032644	0.00306373	0.00160844	0.00316897	0	0	0.00122073	0.00324528	0	0	0.00821777	0.0089662	0	0	0	0.00394992	0	0	0.00476758	0	0	0	0	0.00275953	0	0	0.00400984	0.0108925	0.000730653	0.00161784	0.000321688	0.0011857	0.00336209	0.005776	-0.384041	0.700948	0.985682	0.00284336	0.997731	0.99978	1.51439	0.129928	NA
802097	k__Bacteria; p__TM7; c__TM7-1; o__; f__; g__; s__		0	0	0	0.00538677	0	0	0	0	0	0	0	0	0	0	0	0	0	0	0.00143014	0	0.00181805	0	0	0.00176084	0	0	0	0	0	0	0	0	0.000541366	0.000897795	0	0	0	0	NA	NA	NA	NA	NA	NA	NA	NA	NA
915764	k__Bacteria; p__Proteobacteria; c__Deltaproteobacteria; o__Myxococcales; f__; g__; s__		0.00223904	0	0.00134711	0.0107735	0.0048966	0	0.00643376	0	0.00591168	0.00634759	0	0	0	0.00411879	0.00205444	0	0.00492951	0	0.00143014	0	0	0	0	0	0	0	0.00268438	0	0.0025903	0	0	0.00217851	0.00247373	0.00179559	0.00352403	0.00126952	0.000513611	0.00157432	0.360304	0.71862	0.985682	NA	NA	NA	-1.50745	0.131695	NA
810486	k__Bacteria; p__Proteobacteria; c__Betaproteobacteria; o__SC-I-84; f__; g__; s__		0.00223904	0	0	0.00269339	0	0	0.00160844	0	0.0118234	0.0031738	0	0	0	0	0.00410889	0	0	0	0.00143014	0.00394992	0	0.00288018	0	0.00176084	0	0	0.00671096	0.00275953	0.00129515	0.00321958	0	0.00217851	0.000611531	0.00158725	0.00428758	0.00183058	0.00102722	0.000544627	1.89519	0.0580668	0.985682	0.257832	0.796537	0.99978	-1.41638	0.156665	0.271972
242828	k__Bacteria; p__Chloroflexi; c__TK10; o__AKYG885; f__; g__; s__		0	0	0	0	0	0	0	0	0	0	0	0	0	0.00411879	0.00410889	0	0	0	0	0	0	0	0	0.00352168	0	0	0	0	0	0	0	0	0	0	0	0	0.00102722	0.0010297	NA	NA	NA	NA	NA	NA	NA	NA	NA
578508	k__Bacteria; p__Verrucomicrobia; c__[Spartobacteria]; o__[Chthoniobacterales]; f__[Chthoniobacteraceae]; g__Candidatus Xiphinematobacter; s__	animal_parasites_or_symbionts;	0.940397	0.373723	0.538844	0.161603	0.204025	0.119485	0.189796	0.0507035	0.256173	0.107909	0.228277	0.100604	0.220381	0.0741381	0.14792	0.0403479	0.231687	0.100903	0.59494	0.236995	0.479965	0.224654	0.328963	0.457819	0.351693	0.114035	0.500638	0.206965	0.568572	0.218931	0.148364	0.0304991	0.49831	0.202894	0.373374	0.139709	0.186236	0.0613972	-0.943467	0.345442	0.985682	-0.928574	0.35311	0.99978	-2.95316	0.00314537	0.0178338
4440613	k__Bacteria; p__Proteobacteria; c__Deltaproteobacteria; o__; f__; g__; s__		0	0	0.00134711	0	0.0016322	0.00612745	0	0	0	0	0	0	0	0	0	0	0	0	0.00286029	0	0	0	0	0	0.00116842	0	0	0.00551907	0	0	0.00133661	0	0.000973266	0.00102124	0.000233683	0.00110381	0.000334153	0	-0.598113	0.549764	0.985682	NA	NA	NA	NA	NA	NA
4440610	k__Bacteria; p__Proteobacteria; c__Alphaproteobacteria; o__; f__; g__; s__		0	0.00194647	0	0	0	0	0	0	0	0	0	0	0	0.00411879	0	0	0	0	0	0.00394992	0	0	0	0	0.00116842	0	0	0	0	0	0	0	0	0.000982731	0.000233683	0	0	0.0010297	NA	NA	NA	NA	NA	NA	NA	NA	NA
12794	k__Bacteria; p__Actinobacteria; c__Actinobacteria; o__Actinomycetales; f__Nocardioidaceae; g__Nocardioides; s__	aerobic_chemoheterotrophy;aromatic_compound_degradation;chemoheterotrophy;	0	0	0	0	0	0	0	0	0	0	0	0.0194717	0	0.0370691	0	0	0.00123238	0	0	0.00394992	0	0	0.00158919	0.00176084	0.00116842	0.00278133	0	0.00275953	0	0.00321958	0	0.00217851	0.000205396	0.000658319	0.000233683	0.00175209	0	0.0146798	NA	NA	NA	0.701546	0.482962	0.99978	NA	NA	NA
510993	k__Bacteria; p__Verrucomicrobia; c__Verrucomicrobiae; o__Verrucomicrobiales; f__Verrucomicrobiaceae; g__Luteolibacter; s__	aerobic_chemoheterotrophy;chemoheterotrophy;	0	0.00194647	0	0	0.0048966	0	0	0	0	0	0	0	0	0	0	0	0	0	0	0	0	0	0	0	0	0.00278133	0.00134219	0	0	0	0.00133661	0	0.0008161	0.000324412	0.000268438	0.000556266	0.000334153	0	NA	NA	NA	NA	NA	NA	NA	NA	NA
362845	k__Bacteria; p__Proteobacteria; c__Alphaproteobacteria; o__Rhodospirillales; f__Rhodospirillaceae; g__; s__		0.00783664	0.00194647	0.0107769	0.0242405	0.0457016	0.00306373	0.00804221	0.00316897	0.0098528	0.00634759	0.0073244	0.00324528	0.00379968	0.00411879	0	0.0179324	0.102287	0	0.0171617	0.0157997	0.0036361	0.0115207	0	0	0.061926	0.016688	0.0134219	0.0137977	0.0025903	0.00321958	0.00133661	0.00435701	0.0312334	0.00942851	0.0191666	0.00864436	0.00311517	0.00741337	-0.858531	0.390599	0.985682	0.0398569	0.968207	0.99978	-2.92887	0.00340199	0.018836
4451407	k__Bacteria; p__Acidobacteria; c__Acidobacteria-6; o__iii1-15; f__; g__; s__		0	0.00389294	0	0	0.0032644	0	0.00160844	0.00316897	0.00788224	0	0	0.00324528	0	0	0	0	0.0320418	0	0.00143014	0	0	0.00288018	0	0.00176084	0.00116842	0	0	0	0.00129515	0.00321958	0.00133661	0.00435701	0.00612272	0.00112885	0.00239085	0.00127771	0.000334153	0.00190057	-1.38358	NA	NA	0.0302684	0.975853	0.99978	-1.00675	0.314053	NA
557785	k__Bacteria; p__Acidobacteria; c__DA052; o__Ellin6513; f__; g__; s__		0	0	0	0.00269339	0	0	0	0	0	0	0	0	0	0	0	0	0	0	0	0	0	0	0	0	0	0	0	0.00275953	0	0	0	0	0	0.000448898	0	0.000551907	0	0	NA	NA	NA	NA	NA	NA	NA	NA	NA
817284	k__Bacteria; p__Gemmatimonadetes; c__Gemm-2; o__; f__; g__; s__		0.00223904	0	0.00134711	0	0.0016322	0	0.00482532	0	0	0	0.00122073	0	0.00379968	0	0.00616333	0.0044831	0.00616189	0	0.00143014	0	0	0.00288018	0.00158919	0	0.00467366	0	0.00268438	0.00275953	0.00129515	0	0.00133661	0	0.00213506	0.000480031	0.0026957	0.000551907	0.00313009	0.00112077	0.303958	0.76116	0.985682	NA	NA	NA	-0.224476	0.822387	0.882414
558364	k__Bacteria; p__Proteobacteria; c__Deltaproteobacteria; o__NB1-j; f__; g__; s__		0.0134342	0.00973236	0.00269422	0.00269339	0.0032644	0	0	0.00316897	0	0.0031738	0.00122073	0	0.00379968	0	0.00410889	0	0.00246475	0.00480492	0.00572058	0	0.0672678	0.00576037	0.00476758	0.00704337	0.00467366	0	0	0.00551907	0.0103612	0.00643915	0.00267322	0.00217851	0.0158077	0.00383184	0.00300698	0.0036602	0.00295063	0.000544627	-2.22695	0.0259505	0.985682	-0.0662864	0.94715	0.99978	-0.391183	0.695662	0.790129
1109495	k__Bacteria; p__Proteobacteria; c__Alphaproteobacteria; o__Rhodospirillales; f__Rhodospirillaceae; g__; s__		0.00111952	0.00194647	0	0	0.0016322	0	0	0	0.00197056	0.0031738	0	0	0	0	0.00616333	0	0	0	0	0.00394992	0	0	0	0	0.00116842	0	0	0	0	0	0	0	0.00045862	0.000982731	0.000627795	0.000634759	0.00154083	0	0.0986138	0.921445	0.985682	-0.0459408	0.963357	0.99978	0.425713	0.670317	NA
1120320	k__Bacteria; p__Planctomycetes; c__Planctomycetia; o__Gemmatales; f__Gemmataceae; g__; s__		0.00671712	0.00778589	0.00269422	0.00538677	0.0065288	0	0.00321688	0	0.0137939	0.00634759	0.0036622	0	0	0	0.00616333	0.0044831	0.00492951	0	0.00429043	0	0.00545415	0	0.00317839	0.00352168	0.0128526	0.008344	0.00536877	0	0.00129515	0	0.00400984	0.00653552	0.00510237	0.00219544	0.00730546	0.00293832	0.00345884	0.00275465	0.698055	0.485143	0.985682	0.198389	0.842741	0.99978	-1.22069	0.222203	0.349868
4253643	k__Bacteria; p__Proteobacteria; c__Alphaproteobacteria; o__Rhodospirillales; f__Rhodospirillaceae; g__; s__		0.0055976	0.00194647	0.00134711	0	0.0032644	0	0	0	0	0	0.00122073	0	0.00759936	0	0.0205444	0.0044831	0.00369713	0	0	0	0	0	0.00635677	0	0.00350525	0	0	0	0	0	0.0120295	0.0108925	0.00231771	0.000324412	0.000701049	0	0.0103485	0.00384391	-1.17488	0.240042	0.985682	NA	NA	NA	2.68199	0.00731854	0.0328592
4253641	k__Bacteria; p__Acidobacteria; c__[Chloracidobacteria]; o__PK29; f__; g__; s__		0.0738883	0.159611	0.0377191	0.239711	0.057127	0.0214461	0.0209097	0.0253518	0.017735	0.0444332	0.0292976	0.0551697	0.0683943	1.0297	0.0410889	0.215189	0.0431332	0.0336344	0.0343235	0.173796	0.0490873	0.077765	0.049265	0.0651512	0.0350525	0.0222507	0.0429501	0.300789	0.0466255	0.0643915	0.0574743	0.39431	0.0492131	0.117661	0.0326546	0.0914433	0.0490638	0.423591	-1.38073	0.167361	0.985682	-0.357211	0.720934	0.99978	0.423419	0.671989	0.774682
1101476	k__Bacteria; p__Actinobacteria; c__Acidimicrobiia; o__Acidimicrobiales; f__EB1017; g__; s__		0.00895616	0.00389294	0.0107769	0.00269339	0.0032644	0.00306373	0.0128675	0.00633794	0.0118234	0.0126952	0.00488293	0	0.00379968	0	0.00410889	0.0044831	0.00739426	0	0.00715072	0.00394992	0.00181805	0.00288018	0.00635677	0.00176084	0.00467366	0	0.0161063	0.00551907	0.00647576	0	0.00133661	0	0.00656008	0.00274669	0.0103893	0.00491044	0.00353203	0.00112077	0.945337	0.344487	0.985682	0.739227	0.459769	0.99978	-2.1512	0.0314606	0.0886206
358664	k__Bacteria; p__Verrucomicrobia; c__[Spartobacteria]; o__[Chthoniobacterales]; f__[Chthoniobacteraceae]; g__; s__		0.00223904	0	0.00269422	0	0.0032644	0.00306373	0.00643376	0	0.00394112	0	0.00122073	0	0	0.00411879	0.00205444	0	0.0172533	0	0.0157316	0.00394992	0.00181805	0	0.00158919	0.0123259	0.0385577	0	0.00402658	0	0	0.00643915	0.00133661	0	0.00716676	0.00116894	0.0105918	0.00128783	0.00115295	0.0010297	0.684222	0.493835	0.985682	0.216765	0.828391	0.99978	-2.57598	0.00999568	0.0407897
951794	k__Bacteria; p__Proteobacteria; c__Alphaproteobacteria; o__Rhizobiales; f__; g__; s__		0	0	0	0	0	0	0.00160844	0	0	0	0	0	0	0	0	0	0.00123238	0	0	0	0	0	0	0	0	0	0	0.00275953	0	0	0	0	0.000205396	0	0.000321688	0.000551907	0	0	NA	NA	NA	NA	NA	NA	NA	NA	NA
2974310	k__Bacteria; p__Actinobacteria; c__Actinobacteria; o__Actinomycetales; f__Pseudonocardiaceae; g__Pseudonocardia; s__	aerobic_chemoheterotrophy;chemoheterotrophy;	0	0.00389294	0	0	0.0016322	0	0	0	0	0	0	0	0	0.00411879	0	0	0	0	0	0	0	0	0	0	0	0	0.00134219	0	0	0.00321958	0	0	0.000272033	0.000648824	0.000268438	0.000643915	0	0.0010297	NA	NA	NA	NA	NA	NA	NA	NA	NA
223625	k__Bacteria; p__Acidobacteria; c__Acidobacteriia; o__Acidobacteriales; f__Koribacteraceae; g__; s__		0	0	0.00404133	0	0	0	0.00160844	0	0.0118234	0.0222166	0	0	0	0	0	0	0	0	0	0.00394992	0	0	0.00158919	0	0	0.00278133	0	0.00275953	0.00129515	0	0	0	0.000673555	0.000658319	0.00294539	0.00555149	0	0	1.12505	0.26057	0.985682	1.78384	0.0744491	0.99978	-1.40689	0.15946	NA
250850	k__Bacteria; p__Gemmatimonadetes; c__Gemm-3; o__; f__; g__; s__		0.00335856	0	0	0.00269339	0.0016322	0.00306373	0	0	0	0	0.00244147	0.00324528	0	0	0.00410889	0.0044831	0	0	0	0	0.00181805	0	0	0	0.00116842	0	0.00134219	0	0	0	0.00133661	0	0.0011348	0.000959518	0.000502121	0	0.00197174	0.00193209	-0.503225	0.614806	0.985682	NA	NA	NA	0.802285	0.422388	NA
257800	k__Bacteria; p__Proteobacteria; c__Alphaproteobacteria; o__Rhizobiales; f__Phyllobacteriaceae; g__Mesorhizobium; s__	aerobic_chemoheterotrophy;ureolysis;chemoheterotrophy;	0	0	0	0	0	0	0	0	0	0.0031738	0.00122073	0	0	0	0	0	0	0	0.00143014	0	0	0	0	0	0	0	0.00134219	0.00275953	0	0	0	0	0.000238357	0	0.000268438	0.00118667	0.000305183	0	NA	NA	NA	NA	NA	NA	NA	NA	NA
535402	k__Bacteria; p__Proteobacteria; c__Deltaproteobacteria; o__Myxococcales; f__Polyangiaceae; g__; s__		0.00223904	0	0	0	0.0016322	0	0.00160844	0	0	0	0.00122073	0	0	0	0.00205444	0	0	0	0	0	0.00545415	0	0	0.00176084	0.00233683	0	0.00134219	0	0.00129515	0.00321958	0	0	0.00155423	0	0.00131652	0.000643915	0.000818794	0	0.000118053	0.999906	0.999924	NA	NA	NA	-0.391374	0.695521	NA
754410	k__Bacteria; p__Proteobacteria; c__Alphaproteobacteria; o__Sphingomonadales; f__Sphingomonadaceae; g__; s__	aerobic_chemoheterotrophy;chemoheterotrophy;	0.0167928	0.036983	0.00942977	0.0188537	0.0114254	0.0122549	0.00643376	0.0221828	0.00591168	0.0253904	0.00976586	0.00324528	0.00759936	0.0411879	0.0164355	0.0044831	0.0160209	0.0192197	0.0128713	0.0434491	0.0109083	0.0288018	0.041319	0.0140867	0.0116842	0.0222507	0.0134219	0.113141	0.00647576	0.0354153	0.00801967	0.00871403	0.0129081	0.0265937	0.00878546	0.043676	0.0104551	0.0144076	-1.14982	0.250218	0.985682	1.50693	0.131829	0.99978	-0.046653	0.96279	0.976591
141531	k__Bacteria; p__Proteobacteria; c__Betaproteobacteria; o__Burkholderiales; f__Comamonadaceae		0.00111952	0.0116788	0.00134711	0.00538677	0.008161	0.101103	0.00160844	0.00633794	0.00197056	0	0.00244147	0.00649056	0	0	0.00205444	0.0089662	0	0	0	0.0118497	0	0.00864055	0.00476758	0	0.00467366	0.00556266	0.00134219	0.0331144	0.00129515	0.00321958	0.00267322	0.00871403	0.00177127	0.0231098	0.002178	0.00964692	0.00179228	0.0060427	0.371163	0.710516	0.985682	-1.16463	NA	NA	-0.213861	0.830655	NA
77498	k__Bacteria; p__Bacteroidetes; c__Cytophagia; o__Cytophagales; f__Cytophagaceae; g__; s__		0.00335856	0.00778589	0.00673555	0.00538677	0.0016322	0.0306373	0.00482532	0.00633794	0.00394112	0.0031738	0.0036622	0.00973583	0	0.00823757	0.00410889	0.0179324	0.00246475	0.0816836	0.00429043	0.00394992	0.00181805	0	0.00158919	0.00352168	0.00233683	0.0611893	0.00402658	0.00275953	0	0.0193175	0.00534645	0.0239636	0.00338326	0.0215739	0.00302597	0.0185556	0.00327938	0.0149673	-0.355964	0.721868	0.985682	0.236826	0.812792	0.99978	0.122835	0.902238	0.936462
676787	k__Bacteria; p__Acidobacteria; c__Acidobacteria-6; o__iii1-15; f__; g__; s__		0.0223904	0.00583942	0.0431075	0.00538677	0.0424372	0.00612745	0.0418195	0.00316897	0.0610874	0.00634759	0.0073244	0.00324528	0.00759936	0.00411879	0.00616333	0.0089662	0.0172533	0	0.0471948	0.00394992	0.0454512	0.00288018	0.0174811	0.0105651	0.0210315	0.00278133	0.0174485	0.00551907	0.0271982	0.00643915	0.00267322	0.00217851	0.0363057	0.00403062	0.033717	0.00485122	0.00594008	0.00462719	-0.485554	0.627284	0.985682	0.277889	0.781098	0.99978	-4.24362	2.19944e-05	0.000434165
587505	k__Bacteria; p__Proteobacteria; c__Alphaproteobacteria; o__Rhodospirillales; f__Rhodospirillaceae; g__Inquilinus; s__		0.00111952	0	0.00134711	0	0	0	0.00160844	0.00316897	0	0	0.00610366	0	0	0	0	0	0	0	0.00143014	0	0	0	0	0	0.00116842	0	0	0	0.00129515	0	0.00133661	0	0.000649462	0	0.000814402	0.000633794	0.00186007	0	0.130739	0.895982	0.985682	NA	NA	NA	0.694066	0.487641	NA
4425473	k__Bacteria; p__Cyanobacteria; c__4C0d-2; o__MLE1-12; f__; g__; s__	cyanobacteria;oxygenic_photoautotrophy;photoautotrophy;phototrophy;	0	0	0	0	0	0.00306373	0.00321688	0.00316897	0.00197056	0	0.00244147	0	0	0	0.00205444	0.0044831	0	0	0.00143014	0	0	0	0	0	0	0.00278133	0	0.00275953	0	0.00321958	0.00267322	0	0.000238357	0.000510621	0.00103749	0.00238588	0.00179228	0.00112077	0.589182	0.555739	0.985682	0.935937	0.349305	0.99978	0.525016	0.599572	NA
302726	k__Bacteria; p__Proteobacteria; c__Alphaproteobacteria; o__Rhodospirillales; f__Rhodospirillaceae; g__; s__		0.0403027	0.0408759	0.525373	0.258565	0.0473338	0.0153186	0.408544	0.0728863	0.484758	0.177733	0.036622	0.0324528	0.00759936	0.0205939	0.0390344	0.0224155	0.144188	0.0528541	0.0557756	0.0789983	0.038179	0.0345622	0.0508542	0.0123259	0.130863	0.0305946	0.0416079	0.0469121	0.0362643	0.0321958	0.0160393	0.0283206	0.141859	0.0801957	0.220407	0.0720643	0.0248238	0.0259457	0.511194	0.609215	0.985682	-0.195044	0.845359	0.99978	-4.47776	7.54289e-06	0.000177912
223724	k__Bacteria; p__Verrucomicrobia; c__[Spartobacteria]; o__[Chthoniobacterales]; f__[Chthoniobacteraceae]; g__DA101; s__		0	0	0.00134711	0.00269339	0	0	0.00160844	0	0	0	0	0	0	0	0	0	0	0	0	0	0	0	0	0	0	0	0.00134219	0	0	0	0	0	0.000224518	0.000448898	0.000590127	0	0	0	0.336003	0.736869	0.985682	NA	NA	NA	NA	NA	NA
[truncated: 28,663 more rows]
[truncated: 7 more columns]

## Sheet: Table_S4
Table S4: Summary of ITS OTUs
OTU info							Normalised abundance per sample (percent of total reads per sample)																																Mean normalised abundance per group						DeSeq 2 Differential abundance test
																																							H. belmoreana: Volcanic soil		H.forsteriana: Volcanic soil		H.forsteriana: Calcarenite soil		Soil - H. belmoreana: Volcanic vs H. forsteriana: Volcanic			Root - H. belmoreana: Volcanic vs H. forsteriana: Volcanic
[truncated: 7,716 more rows]
[truncated: 11 more columns]

## Sheet: Table_S5
Table S5: PERMANOVA and PERMDISP tests between sample groupings
[truncated: 12 more rows]

## Sheet: Table S6
Table S6: Fisher's exact test of excess of AMF in differentially abundant OTUs between H. belmoreana and H. forsteriana on volcanic soil
[truncated: 10 more rows]

[truncated: 7 more sheets: Table S7, Table S8, Table S9, Table S10, Table S11, Table S12, Table S13]
